# Supplementary material for: MicroRNA profiles reveal female allotetraploid hybrid fertility
Source: BMC Genet. 2015 Oct 14;16:119. doi: 10.1186/s12863-015-0276-y (PMC4607245; doi:10.1186/s12863-015-0276-y)
Supplement: Additional file 1: Table S1. — Data statistics of samples. Table S2. Classify annotation of clean reads. Table S3. Actual reads counts of miRNAs in different samples derived from sequencing. Table S4. Statistic of correlation by pairing comparision. Table S5. Differential expressed miRNAs and change fold. Table S6. Function annotation and classification of genes targeted by differential expressed miRNAs. Table S7. Function classfication of targeted genes of differential expressed miRNAs with KEGG pathway database. (XLS 248 kb) [file 12863_2015_276_MOESM1_ESM.xls]

## Sheet: Table S1
Table S1 Data statistics of samples
Sample	ID	Total reads	Low quality	“N” reads	Length<18	Length>30	Clean Reads
RCC-ovary	S01	15403206	0	4848	2782734	1363494	11252130
	S02	17058658	0	5348	933568	2234649	13885093
	S03	14103696	0	4314	2341557	1439125	10318700
4nAT-ovary	S04	15400440	0	4893	461624	2045886	12888037
	S05	15898445	0	5213	331126	2549863	13012243
	S06	14540436	0	4841	624227	2568503	11342865

## Sheet: Table S2
Table S2 Classify annotation of clean reads
		genome	rRNA	snRNA	snoRNA	tRNA	repbase	other
S01	Number	1524924	1651128	2489	5450	72575	53906	7941658
	Percentage	0.1355	0.1467	0.0002	0.0005	0.0064	0.0048	0.7058
S02	Number	1434101	1698572	1264	4814	104711	52262	10589369
	Percentage	0.1033	0.1223	0.0001	0.0003	0.0075	0.0038	0.7626
S03	Number	1291907	1092147	1115	4914	66859	61560	7800198
	Percentage	0.1252	0.1058	0.0001	0.0005	0.0065	0.006	0.7559
S04	Number	1726041	905422	2509	3310	146128	53909	10051168
	Percentage	0.1339	0.0703	0.0002	0.0003	0.0113	0.0042	0.7799
S05	Number	1736551	604831	2137	3219	168240	50918	10446347
	Percentage	0.1335	0.0465	0.0002	0.0002	0.0129	0.0039	0.8028
S06	Number	1742961	819060	2147	4029	263871	41187	8469610
	Percentage	0.1537	0.0722	0.0002	0.0004	0.0233	0.0036	0.7467

## Sheet: Table S3
Table S3 Actual reads counts of miRNAs in different samples derived from sequencing
<mature MiRNA id>	<conserved miRNAs>	<mature read count:S01>	<mature read count:S02>	<mature read count:S03>	<mature read count:S04>	<mature read count:S05>	<mature read count:S06>
2_289001	hsa-miR-3183	0	0	0	27	28	66
20_312908	mmu-miR-378b	0	0	1	56	45	100
15_150234	hsa-miR-503-5p	0	0	0	34	37	79
18_235720	bta-miR-2285q	0	0	0	42	37	60
21_336475	mmu-miR-3473c	0	0	4	2	4	2
14_148854	bmo-miR-3266	0	0	3	4	2	5
3_472941	gga-miR-301a-5p	0	0	0	14	17	12
14_140893	asu-miR-5350d-5p	0	0	0	0	0	0
14_140894	asu-miR-5350d-5p	0	0	0	0	0	0
22_364111	mmu-miR-5622-3p	0	0	2	68	58	54
22_376012	mmu-miR-5622-3p	0	0	2	68	58	54
Zv9_scaffold3465_668648	gga-miR-1784-5p	0	0	0	3	3	0
9_647391	bmo-miR-3385-3p	0	0	0	6	4	2
17_222477	hsa-miR-4693-5p	0	0	0	0	0	2
7_574839	dme-miR-982-5p	0	0	0	0	0	2
9_663384	--	0	0	0	9	3	5
16_196835	mdo-miR-1541	0	0	4	1	2	2
9_642188	hsa-miR-6818-3p	0	0	3	5	8	7
5_533902	bta-miR-2401	0	1	10	9	12	8
15_166950	mmu-miR-3086-5p	0	0	0	9	6	6
18_251418	mdo-miR-1541	0	0	1	5	0	2
21_335374	hsa-miR-432-3p	0	0	0	0	0	1
22_378828	mmu-miR-669b-5p	0	0	0	0	0	0
4_494694	rno-miR-217-3p	0	0	0	0	0	0
14_129102	oan-miR-1395-3p	0	0	0	2	1	0
11_70700	oan-miR-1419b-5p	0	0	0	0	0	1
24_408996	hsa-miR-1269a	0	1	2	0	0	0
24_408995	hsa-miR-1269a	0	1	2	0	0	0
6_557963	mdo-miR-7260-5p	0	0	3	2	0	0
9_648902	ppc-miR-63k-3p	0	0	0	6	7	6
3_455263	bta-miR-2322-3p	0	0	0	0	0	0
7_589033	--	0	0	0	0	0	2
25_432937	bmo-miR-2744	0	4	4	9	6	10
10_38969	cin-miR-4144-3p	0	0	1	0	0	1
23_382161	mml-miR-942-5p	0	3	0	6	4	4
13_104457	hsa-miR-132-5p	0	1	0	0	0	2
16_183371	sja-miR-3485-3p	0	0	0	0	1	3
14_139656	mdo-miR-124a-5p	0	0	0	0	0	1
21_353745	pma-miR-4576	0	1	0	0	1	1
2_289876	sma-miR-8476-5p	0	0	0	0	0	0
9_651718	bma-miR-5848	0	0	0	0	0	0
4_492711	hsa-miR-873-3p	0	0	0	3	0	2
21_335767	mml-miR-7175-5p	0	0	4	0	0	0
15_163396	hsa-miR-4747-5p	0	2	1	6	5	5
20_314836	api-miR-3017a	0	3	13	10	15	11
9_663226	mdo-miR-26-1-3p	0	0	1	0	0	6
23_385409	mdo-miR-26-1-3p	0	0	1	0	0	6
24_407301	mdo-miR-26-1-3p	0	0	1	0	0	6
17_216953	hsa-miR-1269a	0	2	2	0	0	0
12_96120	bfl-miR-2072-5p	0	0	1	0	1	1
17_225332	tca-miR-3860-3p	0	0	0	1	1	0
18_240886	bta-miR-1603	0	0	0	2	0	1
18_240885	bta-miR-1603	0	0	0	2	0	1
4_481141	dwi-miR-309	0	4	2	8	3	6
3_444632	hsa-miR-3156-5p	0	0	0	5	4	2
12_93797	sma-miR-8454-5p	0	0	0	0	0	2
7_584130	hsa-miR-216b-3p	0	0	0	0	2	0
5_532077	hsa-miR-582-3p	0	0	0	6	1	1
4_477816	hsa-miR-582-3p	0	0	0	6	2	1
15_161593	gga-miR-1788-3p	0	0	0	0	0	1
11_55775	mmu-miR-3074-5p	0	0	3	1	4	2
19_264322	gga-miR-137-3p	0	2	0	1	1	0
2_304204	gga-miR-6696-5p	0	0	0	0	0	0
22_372229	hsa-miR-548a-3p	0	0	1	0	0	0
2_290450	gga-miR-7443-3p	0	0	0	0	0	1
2_292912	sma-miR-8410-3p	0	1	3	0	0	1
10_49185	gga-miR-2131-5p	0	1	2	0	0	1
6_562689	gga-miR-1781-5p	0	0	0	0	0	0
6_562690	gga-miR-1781-5p	0	0	0	0	0	0
8_614501	nve-miR-9446	0	0	0	0	0	0
11_64255	mmu-miR-3095-3p	0	0	0	0	0	0
11_64235	mmu-miR-3095-3p	0	0	0	0	0	0
11_64238	--	0	0	0	0	0	0
11_64258	--	0	0	0	0	0	0
11_64248	--	0	0	0	0	0	0
12_81033	gga-miR-6603-3p	0	1	1	0	0	1
9_642023	gga-miR-6603-3p	0	1	1	0	0	1
22_358151	--	0	3	1	23	18	9
22_358149	--	0	3	1	23	18	9
5_537570	--	0	3	1	23	18	9
3_459566	mmu-miR-704	0	1	0	3	1	0
14_149284	--	0	1	2	2	1	1
16_200649	cin-miR-4001e-3p	0	1	3	4	2	4
Zv9_scaffold3485_670604	hsa-miR-3120-5p	0	0	0	0	1	2
22_355538	mmu-miR-3620-3p	0	0	0	3	4	2
11_65251	--	0	0	3	0	0	0
18_229033	hsa-miR-654-3p	0	0	1	0	0	0
17_205210	dps-miR-274	0	0	0	0	25	0
14_144318	mml-miR-200c-3p	0	0	2	0	0	0
5_517105	ame-miR-928	0	1	0	3	2	2
10_39097	--	0	0	0	4	4	1
1_26667	mmu-miR-6977-3p	0	1	0	0	0	0
14_125603	ame-miR-928	0	1	0	0	0	0
24_408242	hsa-miR-6079	0	0	0	0	0	0
9_650858	gga-miR-1562-5p	0	0	0	1	0	0
7_581488	dre-miR-737-5p	0	2	8	4	3	3
21_350481	cin-miR-124-2-5p	0	0	0	0	0	0
2_305165	eca-miR-9073	0	0	1	1	0	1
2_305166	eca-miR-9073	0	0	1	1	0	1
16_186824	--	0	0	0	1	0	0
3_472197	sja-miR-3505	0	0	0	0	0	0
17_213992	ola-miR-187	0	0	0	0	0	1
1_1447	mml-miR-3167-3p	0	0	2	0	3	3
18_249970	sma-miR-8404-3p	0	2	1	0	0	0
2_292628	bmo-miR-3325	0	1	1	0	0	0
13_106356	cin-miR-4136-3p	0	1	1	0	0	2
17_204077	cin-miR-92a-5p	0	0	1	0	0	0
25_431573	mmu-miR-149-3p	0	1	0	0	0	2
4_506463	mmu-miR-149-3p	0	1	0	0	0	2
20_310411	mmu-miR-149-3p	0	1	0	0	0	2
24_407948	mmu-miR-7665-3p	0	0	0	1	0	2
6_548148	sma-miR-8484-5p	0	0	2	3	9	5
16_187618	cin-miR-4065-5p	0	2	5	0	0	1
16_187617	cin-miR-4065-5p	0	2	5	0	0	1
3_471092	hsa-miR-3664-3p	0	0	0	0	0	0
13_107493	cel-miR-51-3p	0	1	0	1	1	0
3_444640	dps-miR-193-5p	0	0	2	1	4	0
6_566264	hsa-miR-378a-3p	0	0	0	0	0	0
9_644906	hme-miR-6309-3p	0	0	2	0	0	0
9_644899	hme-miR-6309-3p	0	0	2	0	0	0
9_644908	hme-miR-6309-3p	0	0	2	0	0	0
12_79509	ame-miR-3761	0	0	4	1	2	1
12_79497	ame-miR-3761	0	0	4	1	2	1
20_308169	mml-miR-556-5p	0	0	0	0	0	3
18_239393	oan-miR-7409-3p	0	0	1	0	0	0
3_449281	hsa-miR-3126-3p	0	0	0	0	0	0
7_590030	ppc-miR-8226-3p	0	1	1	0	0	0
18_234166	ppc-miR-8226-3p	0	1	1	0	0	0
23_390337	mmu-miR-194-1-3p	0	0	1	1	0	0
25_433726	--	0	0	1	1	0	0
3_468963	cbr-miR-54a-5p	0	0	2	0	1	6
18_250221	mmu-miR-541-5p	0	0	2	4	1	5
13_120539	ppc-miR-8253-5p	0	0	1	0	0	1
23_382410	hsa-miR-3123	0	0	0	0	0	1
9_654105	nve-miR-9420	0	0	0	0	1	0
3_448484	hsa-miR-6888-3p	0	1	0	0	1	1
3_448483	hsa-miR-6888-3p	0	1	0	0	1	1
21_340800	sma-miR-8476-5p	0	0	0	0	1	0
11_72342	dre-miR-19d-5p	0	0	4	0	0	0
1_8686	mmu-miR-3082-5p	0	0	0	1	1	0
12_86180	mdo-miR-7275-3p	0	0	10	2	1	5
19_267722	bta-miR-2357	0	0	0	3	0	0
1_25851	dps-miR-iab-8-3p	0	0	0	1	0	2
3_468894	--	0	0	0	0	0	1
3_442408	mmu-miR-5133	0	0	0	0	0	0
5_521364	hsa-miR-1178-5p	0	0	0	0	1	0
18_249035	mmu-miR-466l-5p	0	0	12	0	2	0
Zv9_scaffold3536_669845	gga-miR-1652	0	0	0	0	1	1
Zv9_scaffold3456_673014	gga-miR-1652	0	0	0	0	1	1
18_242692	aca-miR-5466	0	0	0	2	3	13
7_602469	bma-miR-5867	0	0	1	0	0	0
3_460095	mmu-miR-374c-3p	0	0	0	0	0	0
2_301866	oan-miR-1419b-1-3p	0	0	5	1	2	1
16_188654	bfl-miR-4890	0	0	0	3	4	0
5_516497	bmo-miR-3217	0	0	0	0	2	0
15_154735	mdo-miR-151	0	0	0	1	3	1
18_250161	sme-miR-1992-5p	0	4	0	1	0	0
16_178094	gga-miR-1747-3p	0	0	0	1	1	1
7_590159	ppc-miR-8364f-3p	0	0	0	1	2	1
3_469292	bta-miR-2368-3p	0	0	0	8	4	6
11_67654	bmo-miR-9c-3p	0	0	0	1	0	1
2_298314	mdo-miR-26-1-3p	0	0	1	0	0	3
3_452088	hsa-miR-3660	0	1	4	0	0	0
12_77402	mdo-miR-7385a-5p	0	0	0	2	0	0
Zv9_scaffold3480_669758	mdo-miR-7385a-5p	0	0	0	2	0	0
8_628248	mmu-miR-879-3p	0	0	1	1	2	3
12_82430	eca-miR-8999	0	0	0	0	3	1
22_376658	hsa-miR-6777-5p	0	0	0	1	0	1
7_594085	mmu-miR-451b	0	0	7	4	3	1
19_269564	hsa-miR-3159	0	0	1	0	1	2
10_47250	hsa-miR-1290	0	0	0	1	1	2
13_117671	--	0	0	3	0	4	7
21_346206	rno-miR-133c	0	0	0	0	0	0
3_460807	gga-miR-1735	0	0	0	0	0	0
1_28682	dme-miR-4978-5p	0	1	0	0	1	0
1_610	hsa-miR-148b-5p	0	0	0	0	0	2
23_383449	sma-miR-31-3p	0	0	1	0	0	1
3_458947	gga-miR-1744-3p	0	2	2	1	0	0
17_207324	cin-miR-4084-3p	0	1	0	0	0	0
2_287200	ppc-miR-2269	0	1	0	0	0	0
25_423558	eca-miR-8984	0	0	0	2	0	2
8_631739	hsa-miR-1257	0	0	0	0	0	4
18_243650	cel-miR-5546-5p	0	0	0	0	2	3
1_5146	mml-miR-625	0	0	0	0	0	0
20_319236	cin-miR-4016	0	0	1	1	2	0
20_319235	cin-miR-4016	0	0	1	1	2	0
20_332444	cin-miR-4016	0	0	1	1	2	0
20_332443	cin-miR-4016	0	0	1	1	2	0
1_28144	gga-miR-6574-5p	0	2	0	0	1	0
17_206362	hsa-miR-4650-3p	0	2	6	0	0	1
2_295582	mmu-miR-3100-3p	0	0	0	3	1	4
14_128245	mmu-miR-3100-3p	0	0	0	3	1	4
23_383101	hsa-miR-329-5p	0	0	2	1	0	0
15_153072	hsa-miR-329-5p	0	0	2	1	0	0
14_126489	--	0	0	0	0	0	1
23_396466	ssc-miR-4331	0	0	0	0	0	0
11_73602	gga-miR-6707-5p	0	0	1	2	0	0
4_507572	--	0	0	0	2	0	1
7_603644	mdo-miR-7397-5p	0	0	1	0	1	0
6_572469	mdo-miR-7397-5p	0	0	1	0	1	0
22_363937	bma-miR-5872	0	0	0	2	1	0
9_641046	eca-miR-8948	0	0	0	0	0	0
7_603658	gga-miR-1747-3p	0	0	3	2	2	6
1_26413	hsa-miR-4487	0	0	1	0	0	0
13_122727	sme-miR-12-3p	0	2	0	0	0	0
2_286461	sme-miR-277b-5p	0	0	1	2	1	0
Zv9_NA754_688169	bta-miR-2452	0	0	0	1	1	1
5_533970	bta-miR-2401	0	0	4	1	0	1
Zv9_NA534_684959	mmu-miR-3960	0	2	2	0	0	0
8_624116	mmu-miR-466l-5p	0	0	0	0	0	0
21_341910	hsa-miR-1304-3p	0	0	0	3	2	1
9_650322	nve-miR-9430	0	3	9	6	4	10
14_137259	bta-miR-2290	0	0	0	0	0	0
2_293567	hsa-miR-549a	0	1	0	1	2	1
14_142463	hsa-miR-4520-3p	0	0	2	1	0	3
20_332408	pma-miR-4616	0	0	6	1	0	0
2_297683	sja-miR-3480-3p	0	0	0	0	0	0
11_60034	hsa-miR-500a-5p	0	0	0	0	0	0
14_148163	oan-miR-1422h-5p	0	0	0	1	3	2
4_495431	rno-miR-328a-3p	0	2	1	1	0	2
13_101987	mmu-miR-1897-5p	0	0	0	0	0	0
19_268702	tca-miR-929-5p	0	0	0	2	3	2
8_616601	--	0	0	0	6	3	1
12_86760	gga-miR-6677-5p	0	0	0	0	0	0
14_149710	gga-miR-1649-5p	0	0	0	0	0	0
14_149718	gga-miR-1649-5p	0	0	0	0	0	0
25_427461	--	0	0	0	0	0	0
Zv9_NA872_686422	tca-miR-3852-5p	0	0	3	0	1	0
15_160835	dps-miR-2574a-5p	0	0	3	0	0	0
12_76482	mmu-miR-205-3p	0	1	1	0	1	0
12_76558	mmu-miR-205-3p	0	1	1	0	1	0
12_88511	mmu-miR-205-3p	0	1	1	0	1	0
Zv9_scaffold3458_673945	gga-miR-1712-5p	0	0	2	0	0	0
21_353365	hsa-miR-4638-3p	0	0	0	0	0	0
3_443573	dme-miR-975-3p	0	0	0	0	1	0
6_557038	hsa-miR-6853-3p	0	2	1	1	1	3
5_514698	cel-miR-8193-5p	0	0	0	1	0	2
19_274792	nve-miR-2051-5p	0	0	0	4	4	2
25_434097	mmu-miR-3063-5p	0	0	0	0	0	0
24_419206	gga-miR-124c-5p	0	0	1	1	0	0
22_371685	mmu-miR-296-3p	0	0	1	0	1	0
22_364847	bmo-miR-3212	0	0	0	0	0	0
2_296189	mdo-miR-7291-3p	0	0	0	3	2	0
2_296190	mdo-miR-7291-3p	0	0	0	3	2	0
7_606641	mmu-miR-153-5p	0	1	1	0	0	0
20_312766	cte-miR-2710	0	0	0	0	1	1
20_315549	mmu-miR-7230-5p	0	0	0	0	0	0
23_393931	aca-miR-5448	0	0	3	0	0	1
2_288608	aca-miR-5448	0	0	3	1	0	1
12_81872	aca-miR-5448	0	0	3	0	0	1
12_86262	--	0	0	0	0	3	0
4_485620	hsa-miR-6509-3p	0	0	0	0	0	0
22_369122	gga-miR-1738	0	0	0	6	4	3
13_118497	pma-miR-4616	0	1	3	0	0	0
14_136864	ppc-miR-8215a-5p	0	0	0	1	0	0
22_368021	bmo-miR-3244	0	0	0	0	1	1
4_499899	bmo-miR-3244	0	0	0	0	1	1
6_565201	bmo-miR-3244	0	0	0	0	1	1
18_244836	hsa-miR-939-5p	0	1	0	0	0	0
13_113509	mmu-miR-3088-3p	0	0	0	1	0	1
9_639779	oan-miR-1421m-5p	0	0	0	8	6	2
16_180818	bmo-miR-252-3p	0	0	0	4	0	3
18_243521	hsa-miR-4515	0	0	1	1	1	3
1_28738	dme-miR-1014-5p	0	0	0	0	0	0
3_463595	hsa-miR-186-3p	0	0	1	0	0	0
24_417079	sma-miR-8473-3p	0	0	0	1	2	1
20_323341	mmu-miR-874-5p	0	0	0	1	1	0
17_204970	ssc-miR-411	0	0	4	0	0	0
13_100992	eca-miR-9082	0	0	2	1	1	4
13_100991	eca-miR-9082	0	0	2	1	1	4
13_113553	eca-miR-9082	0	0	2	1	1	4
9_640329	oan-miR-7433-3p	0	2	2	0	0	0
4_487143	mmu-miR-3099-3p	0	0	0	1	1	0
18_236961	hsa-miR-630	0	0	0	0	0	0
5_521551	ppc-miR-8311-5p	0	2	0	6	9	2
5_527306	eca-miR-8914	0	1	2	0	0	0
11_73791	rno-miR-203b-3p	0	0	0	0	0	1
15_158169	hsa-miR-551a	0	0	1	1	0	0
14_129424	mml-miR-3167-3p	0	0	1	0	1	0
12_85379	mdo-miR-7314-5p	0	0	2	0	0	0
5_519352	eca-miR-9128	0	0	1	0	0	2
23_393289	gga-miR-6557-5p	0	0	0	0	2	0
7_608931	gga-miR-6557-5p	0	0	0	0	2	0
18_237802	bmo-miR-3277	0	0	2	0	0	0
8_638912	hsa-miR-6857-3p	0	1	18	0	0	0
8_638911	hsa-miR-6857-3p	0	1	18	0	0	0
Zv9_scaffold3506_674369	ssc-miR-9823-5p	0	1	1	0	3	1
23_383026	ssc-miR-9823-5p	0	1	1	0	3	1
12_90107	ssc-miR-9823-5p	0	1	1	0	3	1
23_383025	ssc-miR-9823-5p	0	1	1	0	3	1
19_257143	aca-miR-5412-3p	0	0	0	1	0	0
24_416332	ppc-miR-2238b	0	0	0	1	1	5
7_600947	aca-miR-5466	0	0	2	0	1	1
6_553613	--	0	0	0	0	1	0
8_621259	mmu-miR-6938-3p	0	0	0	0	0	2
12_88559	hsa-miR-216a-5p	0	0	0	4	1	0
9_640668	sja-miR-3486-3p	0	0	0	0	0	0
4_493379	ame-miR-3793	0	0	0	0	1	1
17_205209	dps-miR-274	0	0	0	0	25	0
5_525541	dme-miR-2492-3p	0	0	0	7	9	7
6_556746	eca-miR-632	0	1	5	1	3	0
18_232865	dme-miR-210-5p	0	1	0	2	2	1
Zv9_NA501_679241	mmu-miR-433-3p	0	0	0	0	3	1
6_545083	mdo-miR-146a-3p	0	0	0	7	4	6
6_545085	mdo-miR-146a-3p	0	0	0	7	4	6
6_545081	mdo-miR-146a-3p	0	0	0	7	4	6
6_565510	eca-miR-9075	0	0	0	2	3	1
Zv9_NA237_684508	tgu-miR-2973-3p	0	2	1	2	2	1
14_146851	aca-miR-145-3p	0	0	0	0	2	1
14_146805	aca-miR-145-3p	0	0	0	0	2	1
9_658573	mmu-miR-3098-3p	0	0	0	1	2	1
19_276857	mdo-miR-7365-3p	0	0	4	1	2	1
8_631628	bfl-miR-4877	0	2	0	1	2	3
22_355597	ppc-miR-8267-3p	0	0	4	0	0	0
22_373661	sme-miR-277b-5p	0	0	1	0	1	0
5_530690	sma-miR-8424-5p	0	2	0	0	1	0
8_635955	nve-miR-2037-3p	0	1	5	2	3	2
25_441814	hsa-miR-6505-3p	0	2	2	4	2	0
18_236169	eca-miR-632	0	2	2	5	2	5
14_136201	hsa-miR-4719	0	0	0	0	2	0
20_312201	cin-miR-4156-5p	0	0	0	0	1	1
5_520797	bmo-miR-2778a-4-5p	0	0	0	0	0	0
17_218987	cin-miR-4094-5p	0	0	0	0	1	0
13_115474	gga-miR-6684-5p	0	0	1	0	1	0
11_66679	mml-miR-7184-3p	0	0	0	0	1	1
7_590576	mml-miR-7184-3p	0	0	0	0	1	1
6_550360	asu-miR-76-5p	0	1	1	1	1	1
12_84811	--	0	0	0	0	1	0
20_328209	mml-miR-548d-5p	0	1	0	0	1	0
9_662246	tca-miR-3856-3p	0	0	1	0	1	0
10_30927	hsa-miR-8060	0	0	0	2	0	0
6_553898	bmo-miR-3317	0	0	0	0	1	0
18_236670	hsa-miR-4680-5p	0	0	0	2	1	1
11_54720	gga-miR-1805-3p	0	5	1	0	2	0
3_447956	dme-miR-316-5p	0	0	5	0	2	0
2_293564	dre-miR-728	0	1	0	2	1	2
25_427753	mmu-miR-7232-3p	0	0	0	0	1	1
3_462631	tgu-miR-2965	0	0	0	0	0	0
11_58344	--	0	0	0	1	1	2
22_368047	mmu-miR-199a-5p	0	0	0	0	2	0
14_129469	dvi-miR-986-3p	0	0	1	1	1	0
19_259482	bmo-miR-3328	0	2	0	1	1	1
3_454279	mmu-miR-434-3p	0	1	0	1	1	1
19_277433	mdo-miR-7393-5p	0	0	0	2	1	2
22_374317	oar-miR-3959-5p	0	0	0	0	1	1
25_434828	dre-miR-724	0	0	0	0	1	0
5_509456	mmu-miR-7655-3p	0	0	2	0	1	0
25_424948	mmu-miR-8097	0	0	1	0	1	0
10_51045	mmu-miR-466a-3p	0	1	0	0	0	0
17_206858	hsa-miR-485-3p	0	1	0	0	0	0
12_89219	--	0	0	0	0	1	0
3_472392	--	0	0	0	0	0	0
7_574326	hsa-miR-4506	0	0	0	0	1	0
24_403051	sme-miR-2201-5p	0	0	0	0	1	0
9_640566	ppy-miR-1270	0	0	1	0	1	0
9_640570	ppy-miR-1270	0	0	1	0	1	0
14_125223	bta-miR-1721	0	0	50	0	0	0
14_125245	bta-miR-1721	0	0	50	0	0	0
14_138508	bta-miR-1721	0	0	50	0	0	0
15_167475	cin-let-7b-3p	0	2	7	0	0	0
8_627383	dme-miR-2489-3p	0	2	5	2	0	0
9_646629	cel-miR-794-5p	0	1	6	0	0	0
2_291903	cin-miR-4065-5p	0	1	3	0	0	1
9_640831	cin-miR-4065-5p	0	1	3	0	0	1
3_456121	hma-miR-3006	0	3	2	0	0	1
3_468742	--	0	0	2	0	0	0
22_372527	hsa-miR-4687-3p	0	0	2	0	0	0
12_78231	ppc-miR-8364f-3p	0	0	1	0	0	0
Zv9_NA704_683820	bmo-miR-2833	0	0	1	2	0	0
18_249047	--	0	0	1	1	0	0
3_456090	--	0	0	1	0	0	0
21_335643	dps-miR-1006-5p	0	0	0	0	0	1
13_112608	rno-miR-336-3p	0	0	0	0	0	0
6_562806	sme-miR-92-5p	0	0	2	0	0	0
15_150417	--	0	0	0	0	0	0
8_618228	cin-miR-4115-5p	0	0	1	0	0	0
17_202874	aca-miR-5407-3p	0	0	1	1	0	1
10_30749	dps-miR-1006-5p	0	0	1	2	0	3
6_570936	ppc-miR-8351-3p	0	0	1	0	0	0
8_635698	ppc-miR-8364f-3p	0	0	1	0	0	0
6_552554	hsa-miR-1257	0	6	1	0	0	0
6_552553	hsa-miR-1257	0	6	1	0	0	0
9_657007	smr-miR-3930-5p	0	0	1	1	0	0
19_254981	dre-miR-7148-5p	0	4	1	1	0	0
7_580103	tca-miR-1000-3p	0	0	1	0	0	0
7_573488	cin-miR-4063-3p	0	0	1	2	0	0
17_223571	hsa-miR-4776-5p	0	0	0	2	0	0
8_638224	rno-miR-3595	0	0	0	0	0	1
1_16385	oan-miR-1403	0	1	0	0	0	0
14_137045	hsa-miR-1205	0	0	0	1	0	0
17_214550	mmu-miR-3620-3p	0	0	0	0	0	0
13_110372	sja-miR-3504	0	0	0	0	0	0
13_110371	sja-miR-3504	0	0	0	0	0	0
4_476889	hsa-miR-3156-5p	0	0	0	1	0	0
4_476877	hsa-miR-3156-5p	0	0	0	1	0	0
4_476881	hsa-miR-3156-5p	0	0	0	1	0	0
13_103622	tca-miR-3904-3p	0	0	0	0	0	0
19_267610	tca-miR-3904-3p	0	0	0	1	0	0
16_178620	--	0	0	0	0	0	0
16_192756	--	0	0	0	0	0	0
7_604542	mmu-miR-3074-2-3p	0	0	0	0	0	1
Zv9_NA262_681164	hsa-miR-181a-3p	0	2	0	2	0	1
17_211575	hsa-miR-181a-3p	0	2	0	2	0	1
12_74829	crm-miR-64b-3p	0	2	0	0	0	0
18_227434	oan-miR-1421z-5p	0	0	0	0	0	0
9_662383	--	0	0	0	0	0	0
19_256040	cel-miR-90-5p	0	0	0	1	0	0
8_623676	mmu-miR-3090-5p	0	0	0	0	0	0
3_459576	sme-miR-750-3p	0	0	0	0	0	0
8_638253	dre-miR-737-5p	0	0	0	0	0	0
23_395044	gga-miR-124c-5p	0	0	0	1	0	0
6_555138	tca-miR-3806-5p	0	0	0	0	0	2
18_229232	bmo-miR-2772b	0	0	0	0	0	0
8_621296	hsa-miR-1182	0	0	0	0	0	0
22_377335	mmu-miR-6962-3p	0	0	0	0	0	0
9_650655	dme-miR-210-5p	0	0	0	2	0	0
25_436378	dme-miR-288-3p	0	0	0	0	0	0
7_581253	gga-miR-1706	0	0	0	0	0	0
13_112597	bmo-miR-3367	0	1	0	0	0	0
Zv9_NA812_685123	mmu-miR-1941-5p	0	1	0	0	0	0
22_366578	dme-miR-2496-5p	0	0	0	0	0	0
8_635038	dps-miR-2507b-5p	0	1	0	0	0	0
21_346779	bmo-miR-2833	0	0	0	0	0	1
25_432135	mmu-miR-466f-3p	0	0	0	0	0	0
4_480308	gga-miR-20b-3p	0	0	0	0	0	0
9_665236	bta-miR-3431	0	0	0	0	0	0
6_559934	ppc-miR-8364j-3p	0	1	0	0	0	0
23_384502	cel-miR-46-5p	0	1	0	0	0	0
3_453901	ppc-miR-8231-5p	0	0	0	1	0	0
7_600256	--	0	0	0	0	0	2
7_597752	mmu-miR-7031-3p	1	2	0	31	26	82
17_221236	sme-miR-1993-5p	1	0	0	1	0	8
3_476284	cin-miR-4082-5p	1	3	0	1	0	0
23_387720	mmu-miR-205-5p	1	4	4	2	5	4
1_16709	cin-miR-4090-3p	1	1	0	1	5	5
3_442788	mmu-miR-6944-3p	1	0	4	7	3	6
3_442787	mmu-miR-6944-3p	1	0	4	7	3	6
13_107760	sme-miR-2201-5p	1	1	2	1	3	2
9_640568	ppy-miR-1270	1	3	3	2	3	1
4_487944	sme-miR-2156a-3p	1	1	0	1	4	4
4_487946	sme-miR-2156a-3p	1	1	0	1	4	4
25_427010	mdo-miR-7279-3p	1	3	3	6	9	8
7_601596	hsa-miR-4302	1	1	9	2	12	1
16_195092	mmu-miR-466h-5p	1	0	1	2	3	0
7_594227	tca-miR-6010-5p	1	0	0	0	0	0
24_420577	hsa-miR-2052	1	1	0	1	1	4
12_77884	hsa-miR-181a-3p	1	3	2	14	18	12
15_168730	--	1	1	0	3	2	2
2_297720	mmu-miR-669b-5p	1	0	0	0	0	1
12_86166	hsa-miR-101-3p	1	1	7	0	3	1
20_321269	mmu-miR-6900-3p	1	0	0	0	0	0
1_28072	tca-miR-3843-5p	1	9	18	3	9	5
14_146271	cin-miR-4016	1	0	0	1	1	1
Zv9_NA414_684583	eca-miR-9149	1	1	1	10	7	12
7_576813	mmu-miR-6984-3p	1	1	4	2	0	2
22_364012	sme-miR-2156a-3p	1	4	2	8	7	5
3_456961	tca-miR-3851b-5p	1	0	0	3	1	1
3_456962	tca-miR-3851b-5p	1	0	0	3	1	1
20_315091	cel-miR-8199-5p	1	0	2	0	1	2
2_288352	oan-miR-7428-3p	1	0	1	0	1	0
3_471492	fru-miR-489	1	2	0	0	0	1
3_471491	fru-miR-489	1	2	0	0	0	1
16_182932	hsa-miR-223-5p	1	0	0	3	2	4
24_406769	bmo-miR-3276	1	4	8	0	1	0
25_428419	bmo-miR-3276	1	4	8	0	1	0
5_524119	hsa-miR-219a-2-3p	1	0	0	0	0	0
10_43942	hsa-miR-219a-2-3p	1	0	0	0	0	0
21_339166	dme-miR-3645-3p	1	0	0	1	1	0
16_201201	--	1	1	2	1	0	1
23_391839	nve-miR-2033-3p	1	1	3	0	3	4
19_254322	hsa-miR-514a-5p	1	0	1	3	1	1
5_514327	oan-miR-1419d-5p	1	2	1	3	4	6
24_408288	mmu-miR-1904	1	0	1	0	4	0
25_430124	mml-miR-1243-3p	1	0	6	30	28	20
2_296141	mml-miR-1243-3p	1	0	6	30	28	20
16_189141	mmu-miR-138-5p	1	2	0	0	4	5
7_608391	--	1	4	1	14	11	5
20_319693	cte-miR-1989	1	1	0	0	0	1
15_165483	ame-miR-6051	1	1	2	1	0	0
19_260771	ptr-miR-6134	1	2	4	2	1	1
Zv9_scaffold3541_676480	sko-miR-4833	1	0	2	7	3	7
6_566852	sko-miR-4833	1	0	2	7	3	7
9_645588	cin-miR-4094-5p	1	3	3	0	0	0
2_300018	cin-miR-4094-5p	1	2	3	0	0	0
17_206479	nve-miR-2037-3p	1	2	2	0	0	3
4_484506	sme-miR-2156a-3p	1	3	1	2	1	2
9_658174	mml-miR-627-5p	1	0	1	0	0	0
13_101008	--	1	0	0	7	5	7
15_152179	cin-miR-4099-3p	1	0	0	0	1	0
Zv9_scaffold3545_670334	ppc-miR-8236-5p	1	0	1	0	1	2
9_645893	mmu-miR-667-5p	1	4	18	5	1	3
11_65706	mmu-miR-5129-5p	1	0	7	2	3	2
21_340551	hsa-miR-3928-3p	1	0	1	0	0	1
4_501946	mmu-miR-679-5p	1	0	0	3	3	1
20_332516	mmu-miR-679-5p	1	0	0	3	3	1
4_477771	mmu-miR-467b-3p	1	0	0	0	0	0
14_148160	rno-miR-3543	1	1	0	0	0	0
25_429355	cel-miR-36-5p	1	1	2	4	2	2
4_491526	cin-miR-367-5p	1	0	2	0	0	0
22_365979	hsa-miR-6874-5p	1	0	0	1	4	1
22_365980	hsa-miR-6874-5p	1	0	0	1	4	1
6_559221	mdo-miR-1542-3p	1	3	1	2	1	0
1_27385	bmo-miR-1b-3p	1	7	5	1	2	2
17_202250	cel-miR-4813-3p	1	7	2	1	2	0
11_66771	cel-miR-4813-3p	1	7	2	1	2	0
19_252437	--	1	5	0	2	0	0
16_178999	gga-miR-1598	1	1	0	0	2	0
18_242686	hsa-miR-520a-5p	1	0	0	0	0	0
16_192045	cel-miR-50-5p	1	3	7	2	1	79
8_628998	gga-miR-6581-5p	1	0	0	0	0	0
20_314662	bmo-miR-252-3p	1	2	0	1	0	0
1_15175	dps-miR-2508	1	0	2	1	1	1
13_111364	gga-miR-1689-3p	1	2	1	1	0	8
14_128140	ppc-miR-2242	1	2	0	0	0	0
23_383046	dme-miR-276a-3p	1	0	1	0	1	0
15_161267	mmu-miR-5119	1	1	1	0	0	1
15_163324	mdo-miR-7347-5p	1	0	5	0	1	1
14_136604	cin-miR-4156-5p	1	0	3	0	0	5
14_136612	cin-miR-4156-5p	1	0	3	0	0	5
16_178650	hsa-miR-196a-5p	1	4	0	5	5	3
21_338606	aca-miR-29a-1-5p	1	0	0	1	1	1
9_643559	cin-miR-4092-3p	1	3	0	13	4	14
9_643560	cin-miR-4092-3p	1	3	0	13	4	14
8_635073	cin-miR-4131-3p	1	1	7	1	0	0
15_153404	bmo-miR-3207	1	0	40	0	0	1
19_267624	mml-miR-3167-5p	1	5	2	2	1	3
19_276534	dvi-miR-969-5p	1	0	1	1	1	5
24_402851	eca-miR-9054	1	0	0	1	0	1
7_603430	ame-miR-3797	1	2	1	2	2	2
12_84868	--	1	1	4	0	2	2
20_323574	bta-miR-409b	1	0	0	0	0	0
6_558253	bta-miR-2310	1	0	1	0	0	0
22_359469	mdo-miR-7265-5p	1	0	1	14	5	28
10_47172	oan-miR-1388-5p	1	1	3	0	0	1
13_118383	--	1	1	1	0	1	1
4_501173	sme-miR-2156a-3p	1	5	2	2	6	5
19_264317	bta-miR-665	1	0	3	0	0	0
17_211264	gga-miR-6607-5p	1	0	5	1	1	0
14_130577	mmu-miR-7067-3p	1	0	0	0	0	1
1_10344	dps-miR-2504	1	1	2	0	0	4
21_355329	ppc-miR-8221-5p	1	2	1	0	0	0
7_575826	hsa-miR-1291	1	0	1	1	0	1
5_515064	sma-miR-8464-5p	1	0	0	4	5	0
16_198231	--	1	0	3	1	4	0
16_198207	--	1	0	3	1	4	0
2_290200	dme-miR-4943-5p	1	0	0	5	3	2
2_286296	hsa-miR-3682-5p	1	0	0	2	2	1
5_533757	gga-miR-3526	1	1	0	6	4	4
5_533758	gga-miR-3526	1	1	0	6	4	4
16_180556	rno-miR-203b-3p	1	2	9	1	2	1
15_162306	ppc-miR-2238a	1	3	2	2	1	3
24_413482	bta-miR-2376	1	0	0	3	2	2
6_564611	tca-miR-279a-5p	1	1	0	0	1	1
11_66394	dme-miR-4958-5p	1	0	0	1	1	0
15_153902	bta-miR-759	1	0	1	0	1	0
1_19067	mml-miR-556-5p	1	4	2	1	1	0
6_566914	mmu-miR-34a-3p	1	1	0	0	1	0
25_425075	rno-miR-3575	1	0	0	0	1	2
6_551387	cin-miR-4133-3p	1	0	0	0	1	0
5_517724	dre-miR-20b-3p	1	0	0	0	0	0
19_265781	mdo-miR-873-3p	1	0	0	0	1	0
19_265782	mdo-miR-873-3p	1	0	0	0	1	0
13_113536	bta-miR-2459	1	0	4	0	1	0
19_265982	dme-miR-8-3p	1	0	7	1	0	1
7_603946	mmu-miR-6929-3p	1	3	9	0	0	1
12_88818	mmu-miR-6929-3p	1	3	9	0	0	1
7_603944	mmu-miR-6929-3p	1	3	9	0	0	1
23_379479	hsa-miR-6873-3p	1	1	3	0	0	0
12_97553	--	1	0	2	1	0	0
9_652699	hsa-miR-1185-5p	1	2	6	0	0	1
16_186812	hsa-miR-1208	1	5	2	0	0	0
1_24106	aca-miR-5466	1	0	2	0	0	0
24_423431	mmu-miR-669k-5p	1	2	0	1	0	2
2_291822	hsa-miR-615-3p	1	3	1	0	0	0
2_291821	hsa-miR-615-3p	1	3	1	0	0	0
2_302205	eca-miR-8990	1	2	1	1	0	1
5_525798	cin-miR-183-3p	1	1	1	2	0	0
8_626834	ssc-miR-505	1	0	0	0	0	0
13_106034	bta-miR-2309	1	1	1	0	0	2
21_339117	mml-miR-3938-5p	1	0	0	0	0	0
15_169395	mml-miR-7175-5p	1	0	0	0	0	1
1_18032	mmu-miR-669h-5p	1	2	0	1	0	1
1_6553	hsa-miR-298	1	1	0	0	0	0
20_314739	hsa-miR-890	1	1	0	3	0	0
15_156763	aqu-miR-2020-3p	1	0	0	0	0	0
22_366787	gga-miR-6681-5p	1	1	0	0	0	0
22_366788	gga-miR-6681-5p	1	1	0	0	0	0
23_398690	hsa-miR-3662	1	0	0	0	0	0
13_122057	oan-miR-1354-3p	1	0	0	0	0	0
13_116147	mmu-miR-466d-5p	1	0	0	0	0	0
11_63181	hsa-miR-7641	1	0	0	0	0	0
8_619468	hsa-miR-4782-5p	2	10	4	61	75	47
16_191693	bta-miR-2469	2	0	4	7	9	5
5_540569	hsa-miR-34b-5p	2	3	3	18	33	48
7_584553	mmu-miR-153-3p	2	7	8	5	4	5
11_69713	--	2	5	14	126	148	40
15_155951	mmu-miR-132-3p	2	2	5	21	14	9
9_640965	mmu-miR-153-3p	2	7	10	28	21	9
4_483751	--	2	4	8	75	67	45
25_440985	ppc-miR-8258-3p	2	2	29	11	2	0
5_528845	gga-miR-29c-5p	2	0	1	4	4	1
12_92549	ppc-miR-8335-3p	2	1	4	15	13	11
23_398316	hsa-miR-1261	2	2	2	4	3	2
22_361557	sme-miR-2201-3p	2	4	0	3	2	0
10_45808	hsa-miR-4747-5p	2	2	1	6	8	8
Zv9_scaffold3482_672164	hsa-miR-4747-5p	2	2	1	6	8	8
4_504304	sme-miR-36c-5p	2	0	0	3	2	0
7_602079	hsa-miR-5091	2	0	1	3	5	67
15_164320	hsa-miR-500a-5p	2	3	4	8	16	9
15_164319	hsa-miR-500a-5p	2	3	4	8	16	9
15_152614	hsa-miR-500a-5p	2	3	4	8	16	9
2_290204	hsa-miR-4762-5p	2	2	1	2	5	0
10_33525	ppy-miR-647	2	5	2	6	5	4
16_180332	mmu-miR-1198-5p	2	2	1	0	0	0
4_490372	mdo-miR-7282-3p	2	1	0	0	0	0
8_622956	mdo-miR-7282-3p	2	1	0	0	0	0
21_338482	mdo-miR-7282-3p	2	1	0	0	0	0
24_422341	cin-miR-4040-5p	2	2	18	0	0	0
4_479659	dre-miR-729	2	0	1	0	1	1
8_619633	--	2	7	2	1	0	2
13_100932	tca-miR-3888-3p	2	3	1	0	0	0
6_570300	bmo-miR-2778b-3p	2	0	0	0	0	0
3_445109	--	2	6	1	0	0	0
14_126439	sma-miR-8470-5p	2	1	2	1	1	2
1_21518	sma-miR-8470-5p	2	1	2	1	1	2
21_353720	gga-miR-122b	2	2	4	0	2	4
3_475339	dme-miR-986-3p	2	2	5	0	1	1
9_644350	dme-miR-986-3p	2	3	4	1	1	3
6_558416	rno-miR-3561-5p	2	1	0	1	0	1
Zv9_NA272_683528	--	2	0	2	1	1	1
16_176451	api-miR-3050	2	2	1	3	2	1
7_586027	hsa-miR-3934-5p	2	1	0	4	3	3
19_253561	ame-miR-3737	2	2	1	0	0	2
10_38234	bmo-miR-3397	2	4	7	0	0	1
6_551367	cin-miR-4024-3p	2	5	5	0	1	3
24_404999	bfl-miR-4891-3p	2	1	0	0	0	1
6_570950	dme-miR-971-5p	2	0	2	0	0	0
Zv9_scaffold3519_675775	hsa-miR-3925-3p	2	3	3	3	3	4
7_598393	hsa-miR-370-3p	2	3	0	0	1	0
1_27841	gga-miR-1658-3p	2	0	7	0	0	0
2_298285	hsa-miR-22-3p	2	0	0	0	0	1
25_430820	dme-miR-4966-3p	2	3	1	1	1	0
17_218268	cin-miR-4016	2	0	0	0	2	0
Zv9_scaffold3562_677652	mmu-miR-3109-5p	2	0	0	0	2	2
13_117603	sme-miR-2f-5p	2	3	2	3	8	3
21_353395	mmu-miR-3061-5p	2	0	1	0	0	1
20_334180	mmu-miR-3061-5p	2	0	1	0	0	1
20_334179	mmu-miR-3061-5p	2	0	1	0	0	1
16_186407	mmu-miR-3061-5p	2	0	1	0	0	1
16_186408	mmu-miR-3061-5p	2	0	1	0	0	1
21_353396	mmu-miR-3061-5p	2	0	1	0	0	1
20_312513	gga-miR-1638	2	1	0	0	0	0
17_215181	mmu-miR-5112	2	5	1	3	2	2
13_111818	hsa-miR-221-3p	2	2	0	1	1	2
5_530025	mdo-miR-7386e-5p	2	0	1	1	0	0
7_600318	sma-miR-8484-5p	2	0	2	1	1	2
2_279324	hsa-miR-3924	2	2	3	0	2	0
24_415439	mmu-miR-3101-5p	2	3	2	3	1	2
14_139122	--	2	8	2	0	0	1
18_227641	oan-miR-1422q-5p	2	1	0	0	0	0
7_588032	hsa-miR-3935	2	3	2	0	0	0
23_379775	--	2	2	4	3	0	4
5_531565	odi-miR-1482	2	1	1	1	1	0
22_360722	gga-miR-1558	2	1	9	1	0	0
17_219551	eca-miR-9126	2	0	0	0	0	0
2_306766	bmo-miR-3268-3p	2	0	0	0	0	0
10_31268	gga-miR-7452-3p	2	3	3	8	10	7
9_641481	mdo-miR-7359-5p	2	1	3	5	6	4
2_300186	bmo-miR-2787-5p	2	1	6	3	2	1
16_197399	dme-miR-2281-3p	2	0	5	0	1	1
1_6797	eca-miR-9087	2	0	2	1	1	1
6_545736	dme-miR-986-3p	2	1	0	1	1	4
5_512584	pma-miR-4613	2	0	10	2	1	0
10_35535	mmu-miR-7651-3p	2	2	2	2	1	1
3_467395	bmo-miR-2760-3p	2	1	0	1	2	1
11_52591	mmu-miR-466d-5p	2	0	5	0	1	0
15_172463	dre-miR-139-3p	2	1	4	3	1	2
18_245397	gga-miR-1552-3p	2	3	3	0	1	0
25_431207	aae-miR-263a-3p	2	1	1	0	1	0
1_5383	bmo-miR-2860	2	1	3	2	1	2
11_59680	mmu-miR-19a-5p	2	0	3	0	1	0
15_160018	--	2	2	3	1	1	1
19_272276	eca-miR-9018	2	0	9	0	0	0
11_69907	bta-miR-2892	2	1	4	1	0	14
10_35782	bmo-miR-2774b	2	0	3	0	0	0
21_355051	dme-miR-985-5p	2	0	5	1	0	0
18_248595	sme-bantam-c-5p	2	0	3	2	0	0
4_506368	hsa-miR-5690	2	2	2	0	0	0
8_628982	gga-miR-6647-5p	2	1	2	0	0	0
6_551535	bta-miR-2307	2	3	2	0	0	0
10_48317	tgu-miR-92-2-5p	2	0	3	0	0	0
5_540148	mmu-miR-3089-3p	2	1	1	2	0	1
19_277463	--	2	0	0	0	0	0
3_465081	aae-miR-263a-3p	2	1	1	0	0	0
8_630640	mmu-miR-1306-5p	2	1	1	0	0	0
14_138284	bta-miR-1814a	2	2	1	0	0	0
19_262635	dvi-miR-279-5p	2	0	2	0	0	0
7_573794	cin-miR-4094-5p	2	0	0	0	0	0
7_573792	cin-miR-4094-5p	2	0	0	0	0	0
16_199667	oan-miR-1390-5p	2	2	0	1	0	0
14_135873	hsa-miR-1183	2	0	0	0	0	0
21_341252	gga-miR-1668-5p	2	1	0	1	0	0
24_419404	mmu-miR-7237-3p	2	2	0	0	0	4
10_41566	mmu-miR-466d-5p	2	0	0	1	0	1
8_625289	odi-miR-1503	2	1	0	0	0	3
19_255896	cte-miR-2710	2	1	0	0	0	1
14_130494	aae-miR-11-5p	2	0	0	0	0	0
9_653341	mdo-miR-124a-5p	2	6	0	0	0	0
25_425386	--	3	3	0	5	9	17
1_15442	mmu-miR-466f	3	4	0	0	1	0
14_130378	cel-miR-229-3p	3	5	2	9	7	11
18_227948	dvi-miR-976-3p	3	4	7	15	13	24
25_440253	mmu-miR-135a-5p	3	4	1	3	3	6
16_186983	--	3	0	189	2	11	25
16_186984	--	3	0	189	2	11	25
9_663136	pma-miR-4616	3	1	0	3	10	4
18_232699	bta-miR-2346	3	0	0	6	8	2
10_52541	hsa-miR-4520-3p	3	1	0	1	1	0
1_3622	bmo-miR-3266	3	5	1	4	6	6
6_556428	cel-miR-71-5p	3	0	0	0	0	0
2_279828	hsa-miR-8076	3	1	4	1	2	5
5_539769	hsa-miR-4782-5p	3	1	5	0	1	0
1_12004	mdo-miR-7353-3p	3	2	0	0	0	0
14_146393	cte-miR-2710	3	3	4	2	1	1
Zv9_scaffold3459_669561	pma-miR-125-3p	3	1	0	0	1	2
4_485480	pma-miR-125-3p	3	1	0	0	1	2
5_542336	cin-miR-4094-5p	3	0	2	1	2	1
5_542335	cin-miR-4094-5p	3	0	2	1	2	1
1_19181	bmo-miR-3375-5p	3	6	9	1	0	9
6_549911	bmo-miR-3375-5p	3	6	9	1	0	9
12_86527	ssc-miR-505	3	3	3	2	1	4
25_441246	mdo-miR-223-5p	3	8	0	0	0	0
7_601482	dme-miR-3-3p	3	5	2	5	0	1
18_228269	cin-miR-4143-5p	3	5	10	11	10	9
20_328143	hsa-miR-6510-3p	3	3	2	3	1	1
23_401581	hsa-miR-6501-3p	3	2	4	2	1	1
25_440523	hsa-miR-4257	3	7	13	2	5	2
1_22163	bmo-miR-3243	3	6	14	3	5	4
8_617011	aca-miR-5468	3	2	4	0	1	3
9_665737	hsa-miR-18a-5p	3	0	1	2	4	5
15_170101	sme-miR-1993-5p	3	4	2	0	0	1
10_50845	gga-miR-6610-3p	3	0	7	9	5	6
8_624699	mmu-miR-542-3p	3	0	1	0	0	0
16_173056	bmo-miR-2833	3	0	0	0	0	0
11_63149	mmu-miR-124-5p	3	5	0	3	6	5
9_653673	pma-miR-4594	3	3	8	7	2	0
24_407132	oan-miR-7433-3p	3	0	1	1	0	1
20_328745	bmo-miR-3235	3	0	1	1	0	0
21_352307	cel-miR-238-5p	3	0	1	2	0	2
13_108377	mmu-miR-6951-3p	3	0	4	1	1	1
22_358044	ppc-miR-8326-5p	3	3	0	0	1	0
25_427535	bmo-miR-2860	3	3	3	0	0	0
17_221141	mmu-miR-5623-3p	3	2	1	0	0	0
4_501998	sme-miR-2156a-3p	3	0	2	0	2	0
15_153159	hsa-miR-512-3p	3	5	3	2	4	3
10_34572	mdo-miR-375	3	2	2	1	1	0
12_92051	hsa-miR-1250-5p	3	0	1	0	0	0
18_234828	bfl-miR-4880	3	9	0	0	0	0
18_237090	cin-miR-4099-3p	3	0	0	0	4	0
21_348833	gga-miR-1769-3p	3	1	9	0	1	0
1_23584	cin-miR-4214-5p	3	1	9	0	1	0
20_311107	hsa-miR-4694-5p	3	0	1	1	0	1
8_626931	--	3	1	6	0	0	1
12_77236	bta-miR-2415-5p	3	0	3	2	0	1
19_261139	gga-miR-1744-5p	3	3	2	6	1	1
5_535276	cel-miR-80-3p	3	7	3	0	0	0
5_513508	aga-miR-87	3	5	0	0	0	0
3_451605	mmu-miR-6921-3p	3	2	2	0	3	0
7_596896	cin-miR-4192-3p	3	1	1	0	3	0
7_596894	cin-miR-4192-3p	3	1	1	0	3	0
16_192033	mmu-miR-6969-3p	3	0	0	1	2	2
19_258077	cin-miR-4130-3p	3	1	1	1	1	1
8_626987	hsa-miR-636	3	5	0	1	1	0
5_531654	mml-miR-3167-3p	3	1	11	0	1	2
20_314766	sma-miR-8410-3p	3	1	2	0	1	2
17_215702	gga-miR-1678	3	1	0	1	1	0
19_260499	hsa-miR-6811-3p	3	8	8	0	0	0
14_128169	mmu-miR-3470a	3	2	4	0	0	1
16_179337	dme-miR-957-5p	3	0	3	0	0	0
7_604906	gga-miR-1564-3p	3	3	1	0	0	0
7_604928	gga-miR-1564-3p	3	3	1	0	0	0
Zv9_scaffold3551_671181	hsa-miR-432-3p	3	0	0	0	0	4
5_520078	gga-miR-1702	3	8	1	0	0	1
22_355543	bta-miR-759	3	4	1	0	0	0
5_520491	mmu-miR-669k-5p	3	2	1	0	0	0
14_148343	mmu-miR-6359	3	0	0	1	0	0
Zv9_NA654_677621	pma-miR-4570	3	0	0	1	0	1
20_317798	sja-miR-2162-5p	3	2	0	0	0	0
1_28130	bta-miR-2285t	3	3	0	2	0	0
3_476372	oan-miR-1367-3p	3	0	0	1	0	0
17_220423	mmu-miR-468-3p	3	3	0	1	0	0
9_661361	gga-miR-1465	3	4	0	0	0	0
25_441688	rno-miR-211-3p	4	2	15	7	12	11
2_308105	--	4	2	205	6	15	46
5_513201	mmu-miR-1964-5p	4	6	3	1	1	5
1_19129	ppc-miR-8273-3p	4	5	105	7	10	6
Zv9_scaffold3491_672000	bmo-miR-2794	4	4	0	5	5	162
4_500441	sme-miR-2156a-3p	4	3	0	4	6	6
8_638784	hsa-miR-3609	4	4	2	0	0	1
16_184543	hsa-miR-4473	4	5	3	8	4	4
3_442982	ppc-miR-8264-5p	4	3	3	9	6	6
9_650459	cte-miR-2706	4	5	11	0	0	3
9_665227	oan-miR-7409-3p	4	5	3	0	0	0
18_240387	hsa-miR-4433b-3p	4	0	45	2	2	2
13_102144	cin-miR-4121-3p	4	9	3	2	2	0
13_102143	cin-miR-4121-3p	4	9	3	2	2	0
13_101483	mdo-miR-7270-5p	4	2	26	28	34	16
7_575664	eca-miR-8987	4	5	3	5	1	1
13_109096	--	4	2	4	1	0	7
8_633608	sme-miR-1992-5p	4	2	0	4	3	6
3_455091	aca-miR-5446	4	3	1	1	0	0
20_319483	gga-miR-6664-3p	4	3	3	0	0	0
17_223311	bta-miR-2284e	4	0	2	4	1	2
18_242492	cin-miR-4099-3p	4	7	2	0	0	0
17_211319	hme-miR-6301-3p	4	2	5	0	4	1
24_403411	hsa-miR-4645-3p	4	7	1	1	3	3
4_498832	hsa-miR-3185	4	3	6	0	1	2
Zv9_scaffold3477_671934	hsa-miR-3185	4	3	6	0	1	2
24_415921	dme-miR-263a-3p	4	4	0	2	2	6
24_415833	dme-miR-263a-3p	4	4	0	2	2	6
21_354611	gga-miR-466	4	4	1	1	2	0
3_451820	mdo-miR-7398e-5p	4	8	1	1	1	2
8_635501	gga-miR-1738	4	2	1	6	0	1
16_194615	gga-miR-1562-5p	4	4	0	0	0	2
18_244991	rno-miR-19a-5p	4	8	0	2	4	6
24_413556	bma-miR-5846	4	2	2	1	9	3
1_30362	hsa-miR-545-5p	4	0	6	0	0	3
1_30244	hsa-miR-545-5p	4	0	6	0	0	3
1_13687	mmu-miR-8094	4	3	5	3	0	4
3_470210	hsa-miR-1261	4	0	0	0	2	0
25_427874	oan-miR-1403	4	0	1	2	4	1
18_231485	mmu-miR-6904-3p	4	5	1	0	1	1
14_131863	hsa-miR-101-3p	4	1	4	1	1	3
11_65959	hsa-miR-2053	4	2	6	2	1	1
11_65960	hsa-miR-2053	4	2	6	2	1	1
17_224956	rno-miR-203b-3p	4	0	0	0	1	2
23_389329	hma-miR-3004	4	4	0	1	1	0
3_470924	gga-miR-1719	4	3	1	0	1	1
17_214813	cin-miR-4001b-2-3p	4	1	1	1	0	1
10_47557	cte-miR-2695	4	2	4	0	0	0
23_391997	hsa-miR-545-5p	4	0	3	0	0	3
7_584647	hsa-miR-7977	4	1	7	0	0	2
8_620205	sja-miR-3485-3p	4	5	4	2	0	2
4_483659	tca-miR-3856-3p	4	3	4	1	0	0
8_624873	hsa-miR-2052	4	3	2	0	0	0
12_95121	sme-miR-76-5p	4	0	2	1	0	1
16_187142	tca-miR-3888-3p	4	3	2	0	0	0
3_454665	nve-miR-2037-3p	4	3	1	1	0	0
13_107054	gga-miR-7469-5p	4	0	1	0	0	1
16_175401	cte-miR-1994	4	4	1	0	0	0
16_186209	tca-miR-995-5p	4	3	0	0	0	0
4_477877	dme-miR-285-5p	4	1	0	0	0	1
8_612569	hsa-miR-3190-5p	5	6	6	54	42	32
8_612570	hsa-miR-3190-5p	5	6	6	54	42	32
11_61877	--	5	6	5	54	42	33
4_499653	hsa-miR-4433b-3p	5	10	15	7	11	15
14_143015	mmu-miR-7213-3p	5	4	0	1	0	1
5_535140	--	5	14	9	11	10	8
2_300473	hsa-miR-4524b-3p	5	3	0	2	0	1
6_569168	dme-miR-8-3p	5	3	6	3	1	4
15_156748	tca-miR-995-5p	5	2	1	1	0	2
21_340408	hsa-miR-506-5p	5	7	12	0	4	7
4_479750	api-miR-3045b	5	2	3	13	10	9
1_11220	cel-miR-1-3p	5	2	5	1	0	0
4_497781	bmo-miR-2833	5	0	1	1	3	0
1_19238	hsa-miR-548g-3p	5	3	1	0	4	2
12_91689	gga-miR-1462-3p	5	2	4	6	4	3
17_203548	mmu-miR-6998-5p	5	2	3	0	2	4
22_375857	mmu-miR-151-3p	5	8	3	1	2	1
20_324778	hsa-miR-3120-3p	5	7	7	3	3	6
9_644514	mmu-miR-466h-5p	5	5	0	2	5	1
24_418861	bta-miR-1603	5	3	6	4	11	9
20_308345	cin-miR-4092-3p	5	9	3	0	0	1
11_53409	rno-miR-6330	5	10	10	22	9	7
11_58805	aca-miR-5446	5	4	1	0	0	2
4_489918	pma-miR-4579	5	4	0	0	1	0
13_106358	mmu-miR-466d-5p	5	1	5	0	1	0
11_58692	--	5	8	0	1	0	0
23_395349	--	5	8	0	1	0	0
23_395293	--	5	8	0	1	0	0
17_216933	--	5	2	6	0	1	1
4_501324	bta-miR-2399-5p	5	3	5	3	1	0
4_501323	bta-miR-2399-5p	5	3	5	3	1	0
17_202463	hsa-miR-3120-5p	5	2	5	0	1	0
24_407693	dme-miR-4956-3p	5	2	2	0	3	6
9_652580	ssc-miR-382	5	1	0	2	1	2
7_582648	sma-miR-8432-5p	5	1	0	3	2	2
16_196810	sme-miR-754c-1-3p	5	1	0	0	1	0
9_656351	bmo-miR-6498-5p	5	1	18	0	0	0
9_652738	mmu-miR-683	5	3	13	0	0	0
3_442808	hsa-miR-5190	5	0	4	1	0	5
24_411605	mmu-miR-6359	5	6	4	0	0	0
20_330087	api-miR-3017a	5	2	2	1	0	3
21_338797	cel-miR-81-5p	5	1	1	0	0	0
18_227600	gga-miR-1756b	5	0	0	3	0	2
7_596603	nve-miR-2037-3p	5	0	0	0	0	0
14_141304	oan-miR-1419d-5p	5	4	0	0	0	0
14_141303	oan-miR-1419d-5p	5	4	0	0	0	0
2_306516	cte-miR-2696	5	6	0	0	0	0
20_325132	gga-miR-1598	5	14	0	0	0	0
19_273554	mmu-miR-5620-3p	5	7	0	0	0	3
24_416192	oan-miR-7400-3p	5	3	0	0	0	0
11_70725	bta-miR-2917	5	3	0	1	0	0
6_556748	hsa-miR-504-3p	5	2	0	0	0	0
12_90781	dps-miR-2530	6	6	3	20	20	8
2_288976	hsa-miR-493-3p	6	6	4	20	15	21
5_541340	hsa-miR-493-3p	6	6	4	20	15	21
17_220015	ppc-miR-8317b-5p	6	1	77	19	22	12
20_330841	mmu-miR-124-5p	6	4	8	29	25	25
24_408408	mmu-miR-124-5p	6	4	8	29	25	25
23_383462	mmu-miR-124-5p	6	4	8	29	25	25
13_122908	hsa-miR-4781-3p	6	10	31	12	17	14
7_575041	cin-miR-4030-3p	6	2	14	8	10	5
14_131362	oar-miR-323c	6	8	7	3	3	1
1_17011	hsa-miR-1269a	6	6	11	1	5	8
23_390799	mdo-miR-124a-5p	6	5	6	2	0	3
15_159882	--	6	4	14	8	13	6
13_98940	cte-miR-2694	6	3	0	12	16	14
2_299353	cel-miR-792-5p	6	3	1	0	0	2
5_521427	gga-miR-3607-3p	6	3	2	2	2	1
12_97976	nve-miR-9431	6	2	1	0	0	0
16_191920	bmo-miR-13a-5p	6	7	2	4	9	4
6_556787	tca-miR-3856-3p	6	2	1	0	0	2
Zv9_scaffold3530_666671	cin-miR-4202-5p	6	6	5	15	5	4
15_171192	rno-miR-881-3p	6	7	1	0	1	2
10_34036	hsa-miR-4714-5p	6	4	1	15	15	10
2_300955	hsa-miR-4714-5p	6	4	1	13	11	3
1_17	cin-miR-4211-5p	6	6	3	1	0	1
18_242669	bta-miR-2459	6	5	6	3	3	10
2_283836	tgu-miR-139-3p	6	5	4	0	0	3
3_459583	mmu-miR-3068-5p	6	5	6	0	2	0
20_311200	api-miR-3048	6	1	6	0	0	1
21_353454	cte-miR-2695	6	6	1	1	2	2
17_206397	hsa-miR-6733-3p	6	3	2	4	2	2
22_359772	eca-miR-8956	6	3	3	0	2	2
4_480696	pma-miR-4616	6	1	4	0	0	1
24_420855	hsa-miR-17-3p	6	5	0	1	0	0
24_410050	hsa-miR-17-3p	6	5	0	1	0	0
13_100271	bmo-miR-3374-5p	6	5	8	0	1	1
21_340865	hsa-miR-1203	6	2	2	0	1	1
11_52903	hsa-miR-1203	6	2	2	0	1	1
11_52904	hsa-miR-1203	6	2	2	0	1	1
19_255309	cte-miR-1987	6	1	7	0	1	0
15_152174	ame-miR-928	6	1	0	1	1	1
10_49353	hsa-miR-5591-3p	6	0	2	1	0	3
10_36814	oan-miR-1336	6	4	4	0	0	0
23_391912	mmu-miR-1946b	6	3	3	0	0	0
23_379971	bmo-miR-3422	6	1	5	2	0	2
17_223105	rno-miR-196c-3p	6	5	4	0	0	0
20_311839	rno-miR-196c-3p	6	5	4	0	0	0
7_604050	gga-miR-1664-3p	6	2	1	0	0	1
11_70875	cin-miR-4000b-2-3p	6	14	1	1	0	1
5_509575	mml-miR-942-5p	6	2	0	0	0	0
22_355536	dme-miR-2281-3p	6	6	0	0	0	0
16_184465	dme-miR-2281-3p	6	6	0	0	0	0
19_254427	lgi-miR-750	6	8	0	0	0	0
9_639819	cin-miR-4069-3p	7	8	13	14	28	7
Zv9_NA47_682892	cin-miR-4069-3p	7	8	13	14	28	7
7_575043	cin-miR-4030-3p	7	8	28	28	22	17
13_115619	hsa-miR-1257	7	10	7	7	7	4
6_554090	hsa-miR-7702	7	4	6	3	4	9
3_450243	mmu-miR-146a-5p	7	4	3	1	0	1
24_402934	bmo-miR-3426	7	8	10	0	1	1
19_256784	mml-miR-141-3p	7	6	6	0	0	1
21_349319	mmu-miR-6994-3p	7	2	4	1	4	4
6_551155	oan-miR-1336	7	5	0	1	1	1
24_404328	eca-miR-9173	7	10	6	5	9	6
13_112481	pma-miR-4629	7	4	2	1	2	1
2_293261	gga-miR-6658-3p	7	3	5	2	2	0
2_277942	gga-miR-6658-3p	7	3	5	2	2	0
4_480827	cin-miR-4152-5p	7	2	5	1	1	1
9_658298	hsa-miR-4271	7	1	16	5	6	5
4_497498	eca-miR-9095	7	3	4	1	0	2
14_142571	gga-miR-200b-5p	7	3	5	5	0	1
19_274663	eca-miR-8913	7	2	2	1	0	3
11_56895	mmu-miR-143-3p	7	0	4	2	1	2
14_136148	gga-miR-1460	7	4	15	0	4	3
Zv9_scaffold3471_667914	bmo-miR-2998	7	13	6	4	8	7
13_107227	aca-miR-5407-3p	7	8	5	0	0	1
3_467008	mmu-miR-5116	7	4	3	2	0	1
15_163318	bfl-miR-2057	7	8	3	0	0	0
23_396891	mmu-miR-7650-3p	7	3	0	0	0	1
3_456455	eca-miR-9018	7	3	0	0	0	0
Zv9_NA229_683743	crm-miR-2230-5p	8	4	8	11	19	8
Zv9_scaffold3475_676590	hsa-miR-3190-5p	8	12	16	89	67	71
Zv9_NA864_684430	bmo-miR-3271	8	14	9	7	13	14
2_292065	ssc-miR-9801-5p	8	6	13	3	1	3
Zv9_scaffold3456_672961	cin-miR-96-3p	8	15	13	5	12	11
16_192549	dme-miR-963-3p	8	7	10	15	13	17
3_452662	hsa-miR-3149	8	5	7	2	1	4
9_645764	dre-miR-735-3p	8	16	4	3	1	0
7_577872	mdo-miR-7279-3p	8	12	7	5	7	6
7_577869	mdo-miR-7279-3p	8	13	8	5	7	7
20_310612	bta-miR-210	8	6	5	1	1	1
7_586433	dme-miR-3645-3p	8	13	3	3	2	4
5_537437	hsa-miR-4738-3p	8	7	2	0	2	0
6_545821	hsa-miR-3148	8	2	0	0	0	0
23_394583	cel-miR-789-3p	8	2	4	2	1	2
12_78078	cel-miR-789-3p	8	2	4	2	1	2
9_657930	bma-miR-5846	8	4	2	0	2	2
11_56715	cin-miR-4152-5p	8	3	5	1	1	1
17_201497	gga-miR-1652	8	7	1	0	1	0
8_619769	mmu-miR-3090-3p	8	3	3	6	5	21
12_96017	mmu-miR-7052-5p	8	5	1	2	3	1
4_477423	bmo-miR-2842	8	5	2	0	1	0
3_448011	mml-miR-4766-3p	8	0	0	0	0	0
3_470464	cel-miR-1819-5p	8	2	0	0	0	0
22_368496	hsa-miR-3689a-5p	8	5	0	0	0	0
22_368548	hsa-miR-3689a-5p	8	5	0	0	0	0
22_373010	cel-miR-238-5p	9	10	18	11	10	10
13_121080	gga-miR-1783	9	12	10	40	33	31
4_491555	hsa-miR-6505-3p	9	3	7	12	10	7
7_584005	hsa-miR-622	9	9	7	12	9	13
13_102168	bmo-miR-2833	9	15	15	3	1	2
Zv9_scaffold3545_670284	cin-miR-124-2-5p	9	10	6	6	2	2
1_24580	hsa-miR-4765	9	6	4	1	2	1
5_538003	cte-miR-2696	9	14	15	3	2	2
5_537999	cte-miR-2696	9	14	15	3	2	2
1_12665	hsa-miR-4781-3p	9	2	4	0	1	0
4_485736	mmu-miR-764-5p	9	11	6	6	2	2
22_364232	mmu-miR-764-5p	9	11	6	6	2	2
22_364202	mmu-miR-764-5p	9	11	6	6	2	2
9_653121	mmu-miR-679-5p	9	5	0	0	0	0
5_526679	dme-miR-9371-3p	9	6	2	0	0	2
17_218823	ppc-miR-8331-3p	9	19	2	1	1	1
8_638853	ppc-miR-8331-3p	9	18	2	2	1	0
8_613443	mdo-miR-1546-3p	9	4	3	4	3	0
Zv9_scaffold3509_672786	hsa-miR-3920	9	4	13	1	1	0
12_78135	hsa-miR-3920	9	4	13	1	1	0
8_632584	hsa-miR-3920	9	4	13	1	1	0
3_442397	tca-miR-3834-3p	9	5	5	2	1	0
25_423599	dvi-miR-279-5p	9	3	1	0	0	0
20_315009	hsa-miR-4756-3p	9	5	0	0	0	0
21_336692	hsa-miR-4727-3p	10	2	3	0	0	1
4_489019	cin-miR-4202-5p	10	13	7	19	5	4
4_502024	cin-miR-4202-5p	10	13	8	20	6	6
7_579808	dre-miR-730	10	13	8	4	9	2
10_50393	--	10	16	32	17	25	17
15_167477	--	10	15	29	13	22	12
10_50347	--	10	16	32	17	25	17
10_37109	bmo-miR-1b-3p	10	5	25	16	11	8
16_178152	dme-miR-285-5p	10	0	19	32	14	28
7_602337	odi-miR-1493	10	2	9	0	0	0
23_398566	gga-miR-1636	10	5	8	3	0	1
1_29958	mmu-miR-468-3p	10	5	7	0	0	0
8_625945	bmo-miR-2787-3p	10	16	4	0	0	0
20_311659	bmo-miR-3238	10	3	2	0	0	0
6_558929	mmu-miR-7651-3p	10	6	0	0	0	0
17_212427	mmu-miR-203-3p	11	24	5	12	12	24
24_410907	hsa-miR-30a-5p	11	17	9	4	2	3
3_473534	oan-miR-1421d-5p	11	5	7	31	28	28
5_526370	ssc-miR-7144-3p	11	13	7	6	12	4
7_589228	mml-miR-556-5p	11	9	38	7	8	20
3_465898	rno-miR-3558-3p	11	4	8	5	3	8
21_347945	hsa-miR-576-5p	11	15	23	32	34	20
2_290745	cin-miR-4202-5p	11	6	1	0	1	0
8_628293	aca-miR-5466	11	7	7	0	1	2
4_492605	hsa-miR-622	11	11	4	8	6	17
22_365438	hsa-miR-622	11	11	4	8	6	17
22_364841	bta-miR-2368-3p	11	8	10	8	4	2
8_617769	cin-miR-4051-3p	11	9	9	6	12	8
9_650943	sko-miR-2008	11	10	9	6	2	0
24_406652	ppc-miR-63g	11	6	8	3	2	0
24_420045	gga-miR-1738	11	18	9	0	0	0
20_315359	hsa-miR-1257	11	10	9	0	2	1
8_612702	hsa-miR-17-3p	11	7	2	0	1	0
8_626019	hsa-miR-17-3p	11	7	2	0	1	0
3_471485	oan-miR-1410	11	5	5	0	1	1
18_249659	cel-miR-1822-5p	11	4	0	0	0	0
2_293333	hsa-miR-20a-3p	12	6	30	41	74	52
3_442125	cin-miR-183-3p	12	14	8	15	9	17
21_346381	mmu-miR-181a-5p	12	23	46	10	5	4
8_618145	gga-miR-7468-3p	12	8	2	0	0	1
19_256993	hsa-miR-508-5p	12	11	2	2	1	5
20_310181	mmu-miR-669b-5p	12	15	6	0	1	1
16_173388	odi-miR-1482	12	14	33	1	1	1
2_282096	dme-miR-989-3p	12	5	5	0	0	1
19_268643	gga-miR-1783	13	18	13	89	78	55
19_268644	gga-miR-1783	13	18	13	89	78	55
23_384824	cel-miR-34-5p	13	20	91	722	750	254
6_562019	hsa-miR-30a-3p	13	6	7	1	3	4
18_245488	mmu-miR-184-3p	13	18	20	20	12	15
17_206607	hsa-miR-103a-3p	13	14	80	41	35	60
18_233092	mmu-miR-468-3p	13	17	10	10	10	7
10_37618	mmu-miR-194-5p	13	3	4	11	8	7
1_24223	cel-miR-8202-3p	13	13	9	2	0	0
22_374468	gga-miR-1728-5p	13	14	8	2	1	2
5_525885	hsa-miR-1262	13	13	9	0	4	3
24_422634	oan-miR-1403	13	9	7	0	0	0
1_78	dps-miR-2523	13	3	2	0	0	0
15_165987	hsa-miR-6509-3p	14	20	19	33	33	76
6_563781	oan-miR-1350	14	17	1	21	18	10
14_137370	rno-miR-664-1-5p	14	7	5	3	4	10
1_730	hsa-miR-18a-5p	14	14	23	20	22	21
20_326022	dme-miR-133-3p	14	8	7	13	10	14
5_522730	gga-miR-1715-3p	14	8	10	7	10	4
12_95482	crm-miR-2230-5p	14	9	3	5	3	3
3_464129	rno-miR-3577	14	4	4	2	1	0
20_318640	rno-miR-3558-3p	14	6	8	9	7	11
20_318638	rno-miR-3558-3p	14	6	8	9	7	11
20_324201	hsa-miR-548l	14	26	13	10	5	12
7_589802	dme-miR-927-5p	14	7	6	0	0	0
19_276547	eca-miR-9074	14	4	0	0	0	1
Zv9_scaffold3487_673498	--	15	8	18	20	26	34
11_65931	dps-miR-2504	15	12	1	8	6	5
12_89465	cte-miR-1994	15	22	5	27	26	19
15_167765	mml-miR-7185-5p	15	9	9	7	1	2
2_299805	mmu-miR-124-3p	15	4	2	11	17	11
17_207750	mmu-miR-124-3p	15	4	2	11	17	11
8_631319	mmu-miR-124-3p	15	4	2	11	17	11
9_654417	dme-miR-3645-3p	15	22	9	4	3	10
23_399203	mdo-miR-7291-3p	15	13	8	5	0	6
2_303611	gga-miR-3526	15	9	9	0	0	1
8_619158	sme-miR-2f-5p	16	18	14	16	16	12
19_259725	rno-miR-342-3p	16	14	4	6	1	6
4_494581	gga-miR-6552-5p	16	1	14	32	18	24
19_262526	hme-miR-6301-3p	16	28	25	3	7	3
15_157575	mml-miR-548g-5p	16	19	11	17	26	11
17_218220	mmu-miR-3085-5p	16	7	8	4	1	5
11_62944	hsa-miR-3148	16	3	6	0	1	0
23_383583	ppc-miR-8364f-3p	16	11	10	1	1	1
20_323568	hsa-miR-3156-3p	17	4	27	9	11	12
10_32323	cin-miR-4202-5p	17	18	21	7	8	5
20_309279	hsa-miR-1183	17	11	15	0	3	4
12_92569	dme-miR-989-3p	17	9	10	2	2	2
7_600355	oan-miR-1421ac-5p	17	8	0	1	0	0
5_524914	hsa-miR-7850-5p	18	6	10	6	8	8
13_119335	ame-miR-3797	18	34	9	41	35	33
16_192013	eca-miR-8948	18	8	7	5	8	3
2_282596	eca-miR-8948	18	8	7	5	8	3
11_53763	ame-miR-282	18	13	8	0	2	0
10_49857	mmu-miR-6925-3p	19	13	22	15	18	14
4_506029	--	19	28	0	14	14	7
17_218541	--	19	11	19	13	10	36
19_267770	hsa-miR-877-3p	19	13	16	9	10	21
19_267769	hsa-miR-877-3p	19	13	16	9	10	21
4_507475	hsa-miR-1275	19	13	20	15	15	30
17_226254	cin-miR-4017-5p	19	6	11	6	7	9
17_205403	hsa-miR-3164	20	8	4	0	1	2
21_338666	mmu-miR-6944-3p	21	16	9	6	7	10
21_338665	mmu-miR-6944-3p	21	16	9	6	7	10
4_484692	rno-miR-331-5p	21	7	1	1	1	1
Zv9_scaffold3530_666724	rno-miR-331-5p	21	7	1	1	1	1
19_268787	mmu-miR-409-3p	21	15	7	2	0	3
9_654827	mml-miR-301a-5p	21	13	14	1	0	0
8_618522	mmu-miR-135a-5p	22	32	25	27	22	53
15_155443	mmu-miR-3057-5p	22	15	17	7	2	5
14_131212	gga-miR-6551-3p	22	11	33	8	5	3
4_504447	sme-miR-2156a-3p	22	1	2	10	11	16
5_510782	dre-miR-301b-5p	23	15	6	6	21	11
25_426616	hsa-miR-379-5p	23	25	12	3	3	7
12_94041	cin-miR-5608-5p	23	22	2	5	0	5
12_82102	cin-miR-5608-5p	23	22	2	5	0	5
4_507512	--	23	6	9	12	15	84
9_641874	--	23	8	13	0	2	2
10_50353	dre-miR-2184	24	19	35	79	103	74
10_50397	dre-miR-2184	24	19	35	79	103	74
10_39712	hsa-miR-212-5p	24	1	27	67	76	11
10_39738	hsa-miR-212-5p	24	1	27	67	76	11
15_155950	hsa-miR-212-5p	24	1	27	67	76	11
17_226253	cin-miR-4017-5p	24	24	13	7	7	12
19_257504	bmo-miR-2833	24	19	8	6	3	6
1_14568	hsa-miR-4677-5p	25	19	63	45	64	294
1_14440	hsa-miR-4677-5p	25	19	63	45	64	294
4_501177	sme-miR-2156a-3p	25	29	47	2	5	17
4_496671	rno-miR-10b-5p	25	10	15	12	10	33
12_91504	mmu-miR-5099	25	33	22	10	5	17
7_592103	--	25	12	43	2	6	2
2_295352	eca-miR-9073	26	20	16	22	24	30
16_176524	eca-miR-493a	26	20	18	12	5	11
24_408845	dre-miR-727-3p	27	32	13	58	58	76
15_151653	--	27	11	43	3	7	2
22_357198	hsa-miR-3199	27	21	22	3	0	3
22_357205	hsa-miR-3199	27	21	22	3	0	3
22_357206	hsa-miR-3199	27	21	22	3	0	3
25_430029	mmu-miR-679-5p	27	32	17	13	16	13
4_502548	mmu-miR-1957a	27	6	33	3	4	30
10_34961	gga-miR-130a-5p	28	39	30	39	33	25
1_4275	bmo-miR-3361	28	43	53	29	24	29
5_517588	cel-miR-792-5p	28	25	3	0	0	5
5_517587	cel-miR-792-5p	28	25	3	0	0	5
20_323053	mdo-miR-7270-5p	28	25	1	1	6	1
1_22957	hsa-miR-6843-3p	28	23	21	0	0	1
10_49854	mmu-miR-130a-3p	29	30	35	60	52	40
6_546032	gga-miR-1658-3p	29	22	41	9	9	18
1_24523	mmu-miR-1912-3p	30	30	52	124	158	110
8_624566	--	30	21	12	6	0	4
17_213027	hsa-miR-208a-5p	30	13	2	1	0	0
25_436974	cel-lin-4-5p	31	5	5	5	3	5
25_440661	cel-miR-50-5p	31	35	45	41	29	35
21_351092	hsa-miR-335-3p	31	18	9	1	1	3
19_273278	hsa-miR-3199	32	29	22	10	14	10
22_376439	dps-miR-995-5p	32	16	4	16	11	13
14_142957	hsa-miR-1183	33	28	15	15	9	13
14_142958	hsa-miR-1183	33	28	15	15	9	13
23_383226	mmu-miR-6416-3p	34	53	92	7	14	26
24_402208	cte-miR-2710	34	40	119	35	28	42
5_540568	cel-miR-34-5p	35	35	67	780	620	875
19_275752	bmo-miR-3271	35	25	44	30	30	36
Zv9_NA276_680105	cin-miR-4098-5p	35	24	3	4	3	2
4_487241	--	35	20	25	11	7	4
9_665903	hme-miR-6309-3p	35	27	20	1	1	1
9_665904	hme-miR-6309-3p	35	27	20	1	1	1
1_2442	hsa-miR-4643	36	23	73	36	17	27
11_69822	cin-miR-4094-5p	36	18	43	17	7	6
10_33171	hsa-miR-3615	36	56	8	1	2	1
3_474519	bmo-miR-3268-5p	36	33	37	3	1	1
17_214142	asu-miR-5359-3p	37	24	22	12	11	13
2_306754	mmu-miR-143-3p	37	32	45	20	24	34
5_521160	bmo-miR-3241	37	7	34	11	6	3
12_96846	cel-miR-79-5p	37	16	12	5	1	2
3_454183	mmu-miR-193a-3p	38	25	10	24	35	42
6_548827	mmu-miR-193a-3p	38	25	10	24	35	42
18_246542	mmu-miR-468-3p	38	27	37	7	9	6
11_66516	bta-miR-2284l	38	27	22	4	1	0
22_357124	bta-miR-2357	38	27	2	1	0	1
7_584952	bta-miR-2357	38	27	2	1	0	1
4_504391	bta-miR-2357	38	27	2	1	0	1
8_635443	bta-miR-2357	38	27	2	1	0	1
15_159402	mmu-miR-3079-5p	40	28	4	47	39	37
6_570369	tca-miR-3888-3p	40	26	5	14	11	8
19_271322	hsa-miR-622	40	35	45	24	19	31
19_271364	hsa-miR-622	40	35	45	24	19	31
12_90206	eca-miR-9095	40	15	1	1	0	0
11_66452	bma-miR-5874	41	23	3	139	106	130
11_58064	bma-miR-5874	41	23	3	139	106	130
5_516340	cin-miR-4097-5p	41	23	105	62	78	43
9_640975	rno-miR-3558-3p	41	33	39	21	14	25
25_431392	cin-miR-4105-5p	42	56	11	97	90	56
Zv9_scaffold3530_666690	dps-miR-2504	42	60	39	77	60	63
1_23179	mmu-miR-194-1-3p	43	24	27	15	16	27
23_380922	gga-miR-1708	43	40	29	12	10	10
17_216095	ppc-miR-8253-5p	44	40	9	3	4	6
21_354289	tca-miR-3886-3p	45	48	40	44	29	38
7_578255	mmu-miR-468-3p	49	43	5	0	2	0
9_660818	nve-miR-2045-3p	50	48	8	17	7	17
2_285883	bta-miR-2368-3p	50	48	62	16	22	22
23_381436	bta-miR-2368-3p	50	48	62	16	22	22
8_614567	--	51	57	62	43	49	50
3_471448	mmu-miR-193a-3p	51	45	50	120	137	97
10_35048	hsa-miR-218-5p	51	26	57	60	60	30
1_8547	--	55	64	55	18	24	13
11_66018	gga-miR-1668-5p	56	42	65	82	74	69
4_490212	--	59	48	38	31	60	50
Zv9_scaffold3503_667106	--	59	48	38	31	60	50
4_502115	--	59	48	38	31	60	50
12_89681	tca-miR-3862-5p	59	37	43	18	14	10
20_314729	mmu-miR-203-3p	60	27	13	12	11	7
7_577985	rno-miR-3558-3p	61	52	52	29	18	33
2_289087	rno-miR-3558-3p	61	52	52	29	19	33
7_574030	bta-miR-2357	62	40	3	1	0	1
16_190405	bfl-miR-29b-5p	63	101	71	111	106	71
22_367332	aca-miR-5410-5p	63	58	24	56	49	45
Zv9_NA710_682532	pma-miR-4605	63	34	40	19	9	6
23_388408	hsa-miR-196a-5p	64	66	42	73	54	66
19_257224	hsa-miR-196a-5p	64	66	42	73	54	66
3_442052	cin-miR-92b-5p	64	46	47	16	6	3
23_385229	dme-miR-8-3p	65	50	66	72	92	47
10_31108	hsa-miR-764	66	36	144	28	22	31
7_605447	hsa-miR-218-5p	66	49	40	41	14	8
16_186280	dre-miR-455-5p	67	42	78	189	177	91
6_551394	bfl-miR-29b-5p	68	103	81	142	123	80
1_18851	oan-miR-7400-3p	68	64	18	41	34	33
18_231281	ame-miR-3731	70	89	77	215	234	185
25_425476	--	70	91	44	29	31	49
10_41426	--	70	91	44	28	31	49
6_547513	mmu-miR-153-3p	72	57	20	131	112	76
6_547514	mmu-miR-153-3p	72	57	20	131	112	76
22_370964	cin-miR-4202-5p	72	69	60	66	71	50
2_297698	--	75	69	32	30	17	32
5_519910	--	76	94	45	29	31	53
7_577332	--	76	94	44	29	31	53
16_195043	--	76	94	44	29	31	53
3_451619	mmu-miR-181a-5p	76	53	94	145	109	70
3_451620	mmu-miR-181a-5p	76	53	94	145	109	70
7_606331	mmu-miR-129-5p	82	94	78	23	22	35
25_430874	mmu-miR-129-5p	82	94	78	23	22	35
18_228666	mmu-miR-129-5p	82	94	78	23	22	35
4_496601	mmu-miR-129-5p	82	94	78	23	22	35
19_266132	sko-miR-4823-5p	83	72	19	61	54	66
9_654593	rno-miR-153-5p	84	63	104	118	99	82
12_83527	rno-miR-338-3p	86	51	60	83	110	61
3_473830	rno-miR-338-3p	86	51	60	83	110	61
4_483763	mdo-miR-7279-3p	89	114	197	356	256	256
10_51487	--	89	74	80	12	11	11
23_380879	dme-miR-133-3p	93	68	60	84	81	125
Zv9_scaffold3540_672225	dme-miR-133-3p	93	68	60	84	81	125
8_621910	oan-miR-7428-3p	94	97	38	35	47	43
5_510785	mmu-miR-130a-3p	97	98	93	106	81	121
22_376517	hsa-miR-216a-5p	97	75	28	19	19	28
2_281175	cin-miR-141-5p	100	105	78	81	68	69
2_281037	cin-miR-141-5p	100	105	78	81	68	69
2_281087	cin-miR-141-5p	100	105	78	81	68	69
3_445800	hsa-miR-877-3p	100	74	92	64	57	88
4_501312	mmu-miR-140-5p	105	60	138	73	87	67
17_208469	hsa-miR-4792	105	38	51	21	11	12
17_208470	hsa-miR-4792	105	38	51	21	11	12
3_473524	mmu-miR-450b-5p	106	90	107	97	103	122
1_29384	mmu-miR-450b-5p	106	90	107	97	103	122
20_328757	bmo-miR-3235	108	59	27	36	37	65
4_486197	mmu-miR-140-5p	110	63	150	79	88	72
4_486311	mmu-miR-140-5p	110	63	150	79	88	72
16_184167	hsa-miR-25-3p	114	126	58	52	39	20
12_75950	cin-miR-4202-5p	114	78	147	54	71	44
11_72751	mmu-miR-135a-5p	116	87	100	102	108	77
23_395091	mmu-miR-135a-5p	116	87	100	102	108	77
20_328765	bmo-miR-3235	118	66	37	37	40	80
12_78732	rno-miR-338-5p	123	79	112	163	172	175
23_395787	ggo-miR-29a	123	74	59	44	50	63
21_344723	hsa-miR-221-3p	126	147	129	281	236	258
1_30166	sme-miR-2170	129	223	63	46	68	77
19_252522	mmu-miR-3079-5p	132	137	11	161	167	143
12_83564	mml-miR-376a-2-5p	143	80	15	1	1	1
12_83563	mml-miR-376a-2-5p	143	80	15	1	1	1
24_403417	eca-miR-9073	146	182	139	135	133	237
10_39714	hsa-miR-132-5p	150	66	216	597	584	186
10_39740	hsa-miR-132-5p	150	66	216	597	584	186
14_144741	hsa-miR-17-5p	151	151	111	306	266	314
19_261691	mmu-miR-187-3p	154	90	946	1114	869	389
19_261657	mmu-miR-187-3p	154	90	946	1114	869	389
9_655616	hsa-miR-375	167	113	1016	290	208	172
6_562194	hsa-miR-375	168	123	1017	296	214	187
11_65890	oan-miR-1419c-5p	168	128	102	121	111	145
14_144743	hsa-miR-18a-5p	170	164	109	217	173	213
14_144740	hsa-miR-19a-3p	171	185	179	358	342	354
17_215310	cel-miR-1-3p	176	29	12	4	5	6
14_144780	hsa-miR-15a-5p	184	154	179	323	295	273
1_20737	mmu-miR-7031-3p	185	123	151	32	29	86
20_326024	cel-miR-1-3p	187	29	12	4	5	6
2_286500	hsa-miR-24-3p	189	113	237	371	380	263
4_480108	hsa-miR-96-5p	191	142	92	35	20	64
4_494562	cel-miR-49-3p	192	169	127	160	174	178
6_556383	cel-miR-49-3p	192	169	127	160	174	178
17_202727	oan-miR-1403	194	113	65	37	31	13
14_136616	hsa-miR-19a-3p	207	257	134	199	178	257
1_107	mmu-miR-155-5p	209	212	234	955	618	564
1_108	mmu-miR-155-5p	209	212	234	955	618	564
5_543451	dre-miR-2188-5p	212	237	224	302	302	328
18_238184	dre-miR-737-5p	213	166	151	242	193	279
11_62888	bmo-miR-2794	216	126	126	223	235	7966
7_580610	hsa-miR-15a-5p	223	191	300	441	446	200
4_507421	mmu-miR-466d-5p	227	386	209	82	72	53
7_589070	asu-miR-81b-5p	227	153	46	7	2	6
9_665736	hsa-miR-19a-3p	238	240	200	258	228	177
11_53250	dre-miR-724	244	264	238	151	135	150
10_37620	hsa-miR-192-5p	257	194	170	195	244	132
15_161026	hsa-miR-139-5p	281	212	134	154	128	152
14_143264	dre-miR-458-3p	299	301	592	829	991	884
15_164772	mmu-miR-142a-3p	303	288	303	904	854	510
4_480106	mmu-miR-183-5p	305	266	92	20	16	52
20_327176	hsa-miR-8069	310	416	370	196	168	153
3_448680	hsa-miR-196a-5p	311	295	164	297	276	180
3_448679	hsa-miR-196a-5p	311	295	164	297	276	180
6_546738	cel-miR-57-5p	315	497	1957	99	86	150
3_454185	hsa-miR-365a-3p	333	411	226	327	347	346
6_548829	hsa-miR-365a-3p	333	411	226	327	347	346
3_471444	hsa-miR-365a-3p	333	411	226	327	347	346
16_189019	hsa-miR-7977	338	109	503	34	35	40
9_660269	hsa-miR-15a-5p	340	246	289	351	315	380
2_286497	dre-miR-27a-5p	353	410	365	165	196	417
5_536871	mmu-miR-144-5p	360	362	603	1056	934	600
4_480110	mmu-miR-182-5p	360	356	95	20	24	86
3_451050	mmu-miR-150-5p	369	480	135	271	192	458
23_383796	hsa-miR-499a-5p	373	233	148	137	135	225
23_383726	hsa-miR-499a-5p	373	233	148	137	135	225
11_69615	hsa-miR-499a-5p	373	233	148	137	135	225
25_438753	dme-miR-34-3p	439	387	326	477	378	460
10_34565	hsa-miR-23a-3p	472	369	352	707	674	409
8_632970	hsa-miR-23a-3p	472	369	352	707	674	409
8_618092	dre-miR-724	475	539	387	264	212	251
10_34567	hsa-miR-27a-3p	484	315	297	320	355	314
7_580611	hsa-miR-15a-5p	499	511	654	664	651	641
22_374547	mmu-miR-181a-5p	504	401	549	1373	1219	745
2_304477	mmu-miR-181a-5p	510	413	554	1413	1259	772
6_553840	asu-miR-81b-5p	515	368	110	5	3	7
20_325647	cel-miR-42-5p	529	390	122	9	16	14
5_510788	mmu-miR-130b-5p	543	481	533	605	450	502
14_136617	hsa-miR-17-5p	546	572	500	825	711	935
3_445940	hsa-miR-24-3p	548	362	613	1279	1168	651
3_463475	hsa-miR-24-3p	548	362	613	1279	1168	651
8_632963	hsa-miR-24-3p	550	362	613	1279	1171	651
10_34574	hsa-miR-24-3p	550	362	613	1279	1171	651
22_357055	hsa-miR-24-3p	555	367	616	1290	1174	654
5_542501	dre-miR-455-5p	558	421	600	939	875	569
5_526172	hsa-miR-101-3p	581	587	613	421	483	379
14_143117	hsa-miR-218-5p	613	413	695	904	724	564
1_5370	hsa-miR-218-5p	619	415	690	917	719	555
2_308014	dme-miR-9a-5p	666	389	1200	632	647	512
22_361019	dme-miR-9a-5p	666	389	1200	632	646	513
25_434632	dme-miR-9a-5p	666	389	1200	632	647	512
7_597016	dme-miR-9a-5p	667	389	1193	629	644	515
16_180781	dme-miR-9a-5p	667	389	1193	629	644	515
5_538196	dme-miR-9a-5p	667	389	1194	628	640	513
10_52196	dme-miR-9a-5p	668	389	1193	629	644	517
7_592934	cel-miR-72-5p	703	602	663	1257	961	693
3_455815	eca-miR-9073	714	1214	497	656	673	998
3_443783	eca-miR-9073	730	1214	499	656	669	1012
2_305140	eca-miR-9073	732	1225	501	658	669	1012
Zv9_scaffold3506_674321	sme-miR-2170	741	1245	526	673	686	1027
4_504455	sme-miR-2156a-3p	744	1032	347	63	103	293
22_363976	sme-miR-2156a-3p	744	1032	347	63	103	293
22_363980	sme-miR-2156a-3p	744	1032	347	63	103	293
23_386534	cel-let-7-5p	757	689	571	853	850	1044
22_363967	sme-miR-2156a-3p	761	1045	354	89	121	324
4_484959	sme-miR-2156a-3p	761	1045	354	89	121	324
Zv9_scaffold3462_673812	sme-miR-2156a-3p	761	1045	354	89	121	324
4_487179	sme-miR-2156a-3p	761	1045	354	89	121	324
4_505144	sme-miR-2156a-3p	761	1045	354	89	121	324
4_485067	sme-miR-2156a-3p	761	1045	354	89	121	324
22_363963	sme-miR-2156a-3p	761	1045	354	89	121	324
4_485171	sme-miR-2156a-3p	761	1045	354	89	121	324
4_485167	sme-miR-2156a-3p	761	1045	354	89	121	324
4_485059	sme-miR-2156a-3p	761	1045	354	89	121	324
13_101389	hsa-miR-103a-3p	806	793	1162	1284	1083	1501
12_81284	cel-miR-57-5p	809	753	206	147	163	189
14_135101	hsa-miR-103a-3p	811	810	1170	1294	1088	1524
5_510628	hsa-miR-22-3p	833	774	698	770	644	1287
4_494560	ggo-miR-29a	851	745	547	527	516	579
22_376515	hsa-miR-217	891	788	333	312	313	316
1_735	hsa-miR-19a-3p	984	1252	1036	1160	1096	1163
9_665732	hsa-miR-19a-3p	984	1252	1036	1161	1095	1165
20_311481	hsa-miR-214-3p	1079	905	748	607	707	782
6_569172	dme-miR-8-3p	1137	905	985	706	834	789
23_382434	oan-miR-1388-5p	1140	1228	1707	899	925	1770
25_431844	mmu-miR-204-5p	1262	1115	322	1238	1675	1156
13_104929	hsa-miR-30a-5p	1275	1118	1526	3049	2533	1587
19_253238	hsa-miR-30a-5p	1286	970	1175	1632	1131	1251
5_513902	mmu-miR-204-5p	1297	1181	327	1349	1807	1230
7_600765	mmu-miR-204-5p	1322	1197	335	1369	1846	1253
16_179804	hsa-miR-30a-5p	1331	1034	1235	1368	1242	1309
25_431939	mmu-miR-140-3p	1444	1247	1351	1790	1828	1435
17_206453	dre-miR-456	1446	1254	878	1243	1084	1457
21_346759	mmu-miR-122-5p	1512	953	194	745	1418	231
9_661342	hsa-miR-221-3p	1587	1788	1305	2046	1409	1801
9_660267	hsa-miR-15a-5p	1720	1627	1833	2186	1915	2312
3_463480	hsa-miR-27a-3p	1722	1234	1923	3598	3417	2420
3_445935	hsa-miR-27a-3p	1722	1234	1923	3598	3417	2420
2_286495	hsa-miR-23a-3p	1828	1551	1460	2519	2200	1788
3_463482	hsa-miR-23a-3p	1834	1556	1469	2535	2230	1805
3_445933	hsa-miR-23a-3p	1834	1556	1469	2535	2230	1805
15_156878	cel-lin-4-5p	1844	1640	2082	1898	2071	1573
11_61610	mmu-miR-126a-3p	1877	1702	1401	1318	1229	1289
6_555079	cel-let-7-5p	1878	1556	1564	2891	2383	2447
6_555080	cel-let-7-5p	1878	1556	1564	2891	2383	2447
23_396837	hsa-miR-26a-5p	1920	1605	901	1007	980	1561
9_665739	hsa-miR-17-5p	2011	1660	1516	1310	1183	1991
1_728	hsa-miR-17-5p	2013	1663	1517	1310	1182	1989
1_26797	hsa-miR-15a-5p	2057	2270	1803	3442	3134	3898
22_357051	hsa-miR-27a-3p	2105	1142	1444	2675	2393	1891
9_661340	hsa-miR-221-3p	2205	2174	2481	3163	2526	3277
6_573358	hsa-miR-221-3p	2205	2174	2481	3163	2526	3277
23_380867	cel-miR-1-3p	2358	1645	2510	2220	2250	3436
13_104930	hsa-miR-30a-3p	2435	2141	1705	1253	1241	1740
Zv9_scaffold3540_672223	cel-miR-1-3p	2472	1752	2614	2321	2354	3577
16_179648	cel-let-7-5p	2564	2319	1972	1223	1077	2113
19_254718	cel-let-7-5p	2565	2319	1972	1223	1078	2113
22_362297	dre-miR-725-3p	2567	2018	2893	2348	1638	3090
22_362267	dre-miR-725-3p	2567	2018	2893	2348	1638	3090
Zv9_NA973_688058	mmu-miR-128-3p	2671	2493	1748	1699	1274	2137
19_263713	mmu-miR-128-3p	2671	2493	1748	1699	1274	2137
8_618566	mmu-miR-191-5p	2682	2420	2503	5344	4795	3810
22_359521	mmu-miR-128-3p	2885	2736	1881	1854	1416	2293
15_150236	hsa-miR-15a-5p	2905	2591	1705	1149	1000	1243
6_569170	mmu-miR-141-3p	3254	2586	2140	2610	2501	2223
22_376519	dre-miR-216b	3850	2897	1268	1458	1148	729
16_179652	cel-lin-4-5p	4100	3520	3346	2735	1992	2488
19_254722	cel-lin-4-5p	4105	3521	3348	2738	1996	2493
23_385225	dme-miR-8-3p	4259	3433	3840	2843	3263	3180
15_156875	cel-let-7-5p	4281	3190	2827	2447	2428	3035
3_448702	cel-miR-57-5p	4619	4686	6210	4634	5932	5528
25_423964	cel-let-7-5p	5129	4635	5343	4919	4605	4707
4_496479	cel-let-7-5p	5129	4635	5343	4919	4605	4707
3_448785	mmu-miR-152-3p	5155	4014	4189	3291	3199	3842
23_395159	cel-let-7-5p	5202	4705	3228	4660	4528	6001
23_386532	cel-let-7-5p	5203	4705	3230	4664	4530	6003
23_385227	mmu-miR-141-3p	5502	4388	5177	3449	4644	3948
9_665733	hsa-miR-17-5p	5682	5005	5426	5688	4868	7462
1_734	hsa-miR-17-5p	5684	5008	5428	5690	4872	7465
5_540007	dme-miR-7-5p	5909	6259	2458	1805	1266	2350
13_104934	hsa-miR-30a-5p	6670	5563	5994	7401	5213	6273
3_472813	mmu-miR-199a-5p	7102	6171	5165	6223	5784	5297
5_542337	mmu-miR-199a-5p	7102	6169	5163	6218	5779	5297
5_526119	mmu-miR-199a-5p	7102	6168	5163	6218	5779	5297
20_311478	mmu-miR-199a-5p	7104	6171	5164	6218	5780	5298
10_50965	cel-lin-4-5p	7216	6171	5847	5443	4716	5415
15_154730	cel-lin-4-5p	7251	6191	5872	5470	4745	5441
5_514918	cel-lin-4-5p	7251	6191	5872	5470	4745	5440
14_136614	hsa-miR-25-3p	7440	6609	5472	3839	3445	5517
Zv9_scaffold3462_673814	nve-miR-9454	7555	3636	6571	2360	1745	3232
Zv9_scaffold3462_673816	nve-miR-9454	7555	3636	6571	2360	1745	3232
9_653339	cel-miR-57-5p	8071	9668	6759	10247	11257	4866
23_388420	cel-miR-57-5p	8073	9669	6757	10242	11260	4866
21_346383	mmu-miR-181a-5p	8660	7275	6960	9472	8669	8622
22_374549	mmu-miR-181a-5p	8660	7275	6960	9472	8669	8622
3_451618	mmu-miR-181a-5p	8660	7275	6960	9472	8669	8622
8_638949	mmu-miR-181a-5p	8666	7280	6964	9490	8683	8636
18_233805	rno-miR-1949	10179	5114	8512	3590	2629	4747
8_632968	hsa-miR-27a-3p	10524	8027	9117	13423	13917	10039
8_612434	dme-miR-7-5p	11007	11261	3527	14222	11598	17579
25_435775	dme-miR-7-5p	12223	12658	3943	18345	14199	19914
7_597041	dme-miR-7-5p	12223	12661	3943	18343	14197	19913
16_184868	dme-miR-7-5p	12264	12733	3962	18558	14353	20042
Zv9_scaffold3530_666529	rno-miR-1949	12491	6697	10074	4575	3344	5932
11_70189	cel-let-7-5p	13482	12345	8928	8891	8212	10957
14_133444	mmu-miR-145a-5p	13970	14476	8845	11234	9182	22859
14_133464	mmu-miR-145a-5p	13970	14476	8845	11234	9182	22859
25_432981	cel-let-7-5p	14447	13738	13415	44894	42405	30505
16_179801	hsa-miR-30a-5p	15066	14515	14223	17353	14332	14470
16_179802	hsa-miR-30a-5p	15066	14515	14223	17353	14332	14470
2_283066	hsa-miR-26a-5p	15759	11770	6555	9093	7080	12458
9_649566	hsa-miR-26a-5p	16062	12127	6723	9291	7253	12837
24_418187	hsa-miR-26a-5p	16103	12172	6743	9331	7292	12907
9_653274	mmu-miR-152-3p	16381	14318	12110	9126	8448	14322
9_665730	hsa-miR-25-3p	20590	19404	14106	9412	9034	13983
1_737	hsa-miR-25-3p	22187	21069	15136	10172	9677	15134
6_552231	hsa-miR-101-3p	24067	21385	22408	13049	16876	17236
21_354503	mmu-miR-146a-5p	26919	24461	15878	101937	112669	23341
13_100520	mmu-miR-146a-5p	29994	29317	35622	162048	264297	67764
10_50977	cel-miR-51-5p	34696	28345	30052	28596	28073	26190
15_156874	cel-miR-51-5p	43925	37391	37564	37054	37134	33410
6_572445	cel-let-7-5p	47648	45191	36236	42182	41780	50578
23_391935	cel-let-7-5p	47648	45191	36236	42182	41780	50578
8_628326	mmu-miR-126a-3p	69104	70475	54531	58084	52568	58866
5_514911	cel-let-7-5p	80924	66541	48836	48787	44491	59658
15_154720	cel-let-7-5p	80966	66572	48877	48820	44520	59678
11_70191	cel-let-7-5p	81012	66654	48900	48851	44545	59764
4_496481	cel-let-7-5p	81028	66660	48897	48887	44553	59733
23_391934	cel-let-7-5p	81031	66657	48896	48888	44555	59731
6_572444	cel-let-7-5p	81038	66668	48902	48893	44558	59739
25_423961	cel-let-7-5p	81120	66777	48970	48954	44616	59840
15_153730	hsa-miR-21-5p	94345	82410	84418	246967	216176	162677
10_48501	hsa-miR-21-5p	94552	82575	84687	248122	217278	163471
15_154718	cel-miR-51-5p	135341	125559	129611	102629	105469	84971
5_514910	cel-miR-51-5p	135342	125558	129611	102629	105469	84971
13_123303	mmu-miR-202-5p	145971	137382	77329	75269	53953	166322
14_133441	mmu-miR-143-3p	181095	177075	222624	146772	151642	233287
14_133461	mmu-miR-143-3p	181095	177075	222624	146772	151642	233287
15_167176	hsa-miR-22-3p	206591	181403	155567	178609	159502	318623

## Sheet: Table S4
Table S4 Statistic of correlation by pairing comparision
	S01	S02	S03	S04	S05	S06
S01	1	0.995182	0.919899	0.693289	0.606477	0.898142
S02	0.995182	1	0.940286	0.689503	0.607827	0.902848
S03	0.919899	0.940286	1	0.679579	0.622727	0.865638
S04	0.693289	0.689503	0.679579	1	0.951876	0.781967
S05	0.606477	0.607827	0.622727	0.951876	1	0.688841
S06	0.898142	0.902848	0.865638	0.781967	0.688841	1

## Sheet: Table S5
Table S5 Differential expressed miRNAs and change fold
#ID	conserved miRNA	S01	S02	S03	S07	S08	FDR	log2FC	regulated
conservative_3_469292	miR-2368-3p	0	0	0	150.654	77.3022	0.00785269	Inf	up
conservative_3_472941	miR-301a-5p	0	0	0	292.938	365.038	2.4115e-05	Inf	up
conservative_5_525541	miR-2492-3p	0	0	0	138.76	183.084	0.00209268	Inf	up
conservative_15_166950	miR-3086-5p	0	0	0	135.589	92.7627	0.00293078	Inf	up
conservative_18_235720	miR-2285q	0	0	0	878.815	794.495	6.4912e-08	Inf	up
conservative_9_648902	miR-63k-3p	0	0	0	125.545	150.31	0.00512379	Inf	up
conservative_15_150234	miR-503-5p	0	0	0	582.073	650.042	1.14706e-07	Inf	up
conservative_9_639779	miR-1421m-5p	0	0	0	143.48	110.432	0.0035555	Inf	up
conservative_2_289001	miR-3183	0	0	0	564.953	601.24	5.21869e-07	Inf	up
conservative_20_312908	miR-378b	0	0	25.4453	1171.75	966.278	6.93702e-08	7.2581	up
conservative_22_364111	miR-5622-3p	0	0	36.6412	1024.45	896.706	4.54947e-08	6.57782	up
conservative_7_597752	miR-7031-3p	20.6516	46.1034	0	648.65	558.294	5.49097e-05	5.05456	up
unconservative_11_69713	--	33.7935	94.3025	291.464	2157.09	2600.17	5.21869e-07	4.37311	up
unconservative_22_358149	--	0	59.2759	21.8103	412.505	331.295	0.000956694	4.07252	up
conservative_5_540568	miR-34-5p	619.547	691.552	1461.29	13989.3	11411.3	7.85108e-11	4.06687	up
unconservative_4_483751	--	29.7382	66.389	146.565	1129.91	1035.85	5.49097e-05	4.02826	up
conservative_8_619468	miR-4782-5p	30.9773	172.888	76.3359	957.281	1207.85	0.000169508	3.82554	up
conservative_2_296141	miR-1243-3p	14.8691	0	109.924	451.962	432.893	0.00108461	3.69286	up
conservative_5_540569	miR-34b-5p	33.7935	56.5815	62.4566	308.156	579.767	0.00310223	3.41269	up
unconservative_11_61877	--	84.4836	113.163	104.094	924.468	737.885	0.00209268	3.33534	up
conservative_12_77884	miR-181a-3p	15.4887	51.8664	38.1679	219.704	289.883	0.00881239	3.14619	up
conservative_13_100520	miR-146a-5p	506800	552933	741610	2.77423e+06	4.64335e+06	3.46505e-05	2.91572	up
conservative_Zv9_scaffold3475_676590	miR-3190-5p	135.174	226.326	333.102	1523.66	1177.1	0.00329195	2.83092	up
conservative_11_66452	miR-5874	635.035	397.642	57.2519	2181.35	1707.09	0.0035555	2.71172	up
conservative_19_268644	miR-1783	201.353	311.198	248.092	1396.69	1256.16	0.00512379	2.67624	up
conservative_10_39714	miR-132-5p	2534.51	1244.79	4496.88	10220.5	10260.1	0.00107309	2.17839	up
conservative_1_107	miR-155-5p	3377.88	3824.58	4659.81	15638.5	10385.4	0.00119368	2.006	up
conservative_25_432981	let-7-5p	244107	259106	279285	768576	745000	1.80386e-14	1.8254	up
conservative_15_164772	miR-142a-3p	5119.71	5431.82	6308.12	15476.3	15003.7	0.00405028	1.72767	up
conservative_10_48501	miR-21-5p	1.52816e+06	1.48969e+06	1.68643e+06	4.06311e+06	3.65132e+06	2.16898e-16	1.58701	up
conservative_22_374547	miR-181a-5p	8145.69	7234.23	10932.6	22483.5	20485.1	0.0035555	1.58024	up
conservative_3_463480	miR-27a-3p	30481.7	24382.1	41941.1	64530.2	62890.9	0.00293078	1.26903	up
conservative_13_104929	miR-30a-5p	19748.1	19328.9	29122.1	47848.4	40793	0.00494728	1.25072	up
conservative_8_618566	miR-191-5p	43346.7	43658	49844	87510.4	80579.2	0.00299875	1.17005	up
conservative_4_480106	miR-183-5p	5153.5	5016.89	1915.34	342.396	281.099	0.00387814	-3.40104	down
conservative_3_474519	miR-3268-5p	704.327	720.67	891.925	59.4687	20.3427	0.00479144	-3.98786	down
conservative_20_325647	miR-42-5p	10349.7	8517.01	2940.94	178.406	325.483	0.00299875	-4.55828	down
conservative_9_665904	miR-6309-3p	722.804	622.397	508.906	20.9242	21.4728	0.00329195	-4.57597	down
conservative_9_654827	miR-301a-5p	433.683	299.672	356.234	20.9242	0	0.00661357	-4.83203	down
conservative_6_553840	miR-81b-5p	10075.8	8036.56	2651.67	99.1145	61.0281	0.000558107	-6.14303	down
conservative_24_420045	miR-1738	227.167	414.931	229.008	0	0	0.00361342	#NAME?	down
conservative_1_22957	miR-6843-3p	578.244	530.19	534.351	0	0	0.000558107	#NAME?	down
conservative_2_303611	miR-3526	309.773	207.466	229.008	0	0	0.006017	#NAME?	down

## Sheet: Table S6
Table S6 Function annotation and classification of genes targeted by differential expressed miRNAs
#ID	FDR	regulated	COG_class	COG_class_annotation	GO_annotation	KEGG_annotation	Swissprot_annotation
ENSDART00000126022	0.00310223	up	--	--	Biological Process: liver development (GO:0001889);; Molecular Function: steroid hormone receptor activity (GO:0003707);; Molecular Function: retinoic acid receptor activity (GO:0003708);; Cellular Component: nucleus (GO:0005634);; Biological Process: regulation of transcription from RNA polymerase II promoter (GO:0006357);; Molecular Function: zinc ion binding (GO:0008270);; Biological Process: …	K08527|0.0|dre:555364|rarab, MGC55278, fj66e06, rara2b, wu:fj66e06	Retinoic acid receptor alpha OS=Takifugu rubripes GN=rara PE=2 SV=1
ENSDART00000088520	2.16898e-16	up	[R]	General function prediction only	Molecular Function: GTP binding (GO:0005525);; Cellular Component: mitochondrion (GO:0005739);; Biological Process: metabolic process (GO:0008152);; Biological Process: cellular process (GO:0009987);; Molecular Function: transferase activity, transferring hexosyl groups (GO:0016758);;	--	Nitric oxide-associated protein 1 OS=Homo sapiens GN=NOA1 PE=1 SV=2
ENSDART00000150818	0.00310223	up	--	--	Molecular Function: G-protein coupled receptor activity (GO:0004930);; Biological Process: G-protein coupled receptor signaling pathway (GO:0007186);; Cellular Component: integral component of membrane (GO:0016021);;	K05051|0.0|dre:100148948|Taar9 protein-like	Trace amine-associated receptor 6 OS=Rattus norvegicus GN=Taar6 PE=3 SV=1
ENSDART00000130472	2.16898e-16	up	--	--	--	--	Fibrocystin-L OS=Homo sapiens GN=PKHD1L1 PE=2 SV=2
ENSDART00000140467	2.16898e-16	up	[G]	Carbohydrate transport and metabolism	--	K00963|0.0|dre:334420|ugp2b, Ugp2, fi53h10, wu:fi53h10, zgc:85662	UTP--glucose-1-phosphate uridylyltransferase OS=Homo sapiens GN=UGP2 PE=1 SV=5
ENSDART00000150415	0.00310223	up	--	--	Molecular Function: G-protein coupled receptor activity (GO:0004930);; Biological Process: G-protein coupled receptor signaling pathway (GO:0007186);; Cellular Component: integral component of membrane (GO:0016021);;	K05051|0.0|dre:100150810|Taar9 protein-like	Trace amine-associated receptor 6 OS=Rattus norvegicus GN=Taar6 PE=3 SV=1
ENSDART00000110201	0.00785269	up	--	--	--	K09239|0.0|dre:100000517|si:dkey-31k9.2	Zinc finger protein 40 OS=Homo sapiens GN=HIVEP1 PE=1 SV=3
ENSDART00000127517	2.16898e-16	up	--	--	--	--	Fibrocystin-L OS=Homo sapiens GN=PKHD1L1 PE=2 SV=2
ENSDART00000121704	2.16898e-16	up	[K]	Transcription	Cellular Component: mitochondrial intermembrane space (GO:0005758);; Cellular Component: mitochondrial matrix (GO:0005759);; Biological Process: protein deacetylation (GO:0006476);; Molecular Function: zinc ion binding (GO:0008270);; Molecular Function: transferase activity, transferring glycosyl groups (GO:0016757);; Molecular Function: NAD-dependent protein deacetylase activity (GO:0034979);; B…	K11415|0.0|dre:436878|sirt5, zgc:92288	NAD-dependent protein deacylase sirtuin-5, mitochondrial OS=Danio rerio GN=sirt5 PE=2 SV=1
ENSDART00000110641	0.00310223	up	--	--	--	--	Mucin-22 OS=Homo sapiens GN=MUC22 PE=1 SV=2
ENSDART00000128875	2.16898e-16	up	--	--	Molecular Function: calcium:sodium antiporter activity (GO:0005432);; Biological Process: cell communication (GO:0007154);; Cellular Component: integral component of membrane (GO:0016021);; Biological Process: sodium ion transmembrane transport (GO:0035725);; Biological Process: calcium ion transmembrane transport (GO:0070588);;	K05849|0.0|dre:797199|slc8a1b, ncx1n	Sodium/calcium exchanger 1 OS=Homo sapiens GN=SLC8A1 PE=1 SV=3
ENSDART00000141554	2.16898e-16	up	[V]	Defense mechanisms	Molecular Function: ATP binding (GO:0005524);; Cellular Component: lysosome (GO:0005764);; Cellular Component: endosome (GO:0005768);; Biological Process: ATP catabolic process (GO:0006200);; Biological Process: regulation of transcription from RNA polymerase II promoter (GO:0006357);; Cellular Component: integral component of membrane (GO:0016021);; Molecular Function: ATPase activity (GO:001688…	K05642|0.0|tgu:100231140|ABCA2	ATP-binding cassette sub-family A member 2 OS=Rattus norvegicus GN=Abca2 PE=1 SV=1
ENSDART00000090743	2.16898e-16	up	[V]	Defense mechanisms	Molecular Function: ATP binding (GO:0005524);; Biological Process: ATP catabolic process (GO:0006200);; Molecular Function: ATPase activity (GO:0016887);;	K05642|0.0|tgu:100231140|ABCA2	ATP-binding cassette sub-family A member 2 OS=Homo sapiens GN=ABCA2 PE=1 SV=3
ENSDART00000008898	0.00310223	up	[K]	Transcription	Biological Process: vasculogenesis (GO:0001570);; Biological Process: liver development (GO:0001889);; Molecular Function: double-stranded DNA binding (GO:0003690);; Molecular Function: RNA polymerase II distal enhancer sequence-specific DNA binding transcription factor activity (GO:0003705);; Cellular Component: nucleus (GO:0005634);; Cellular Component: transcription factor complex (GO:0005667)…	K09406|0.0|dre:394072|foxm1, MGC63854, foxm1l, zgc:63854	Forkhead box protein M1 OS=Rattus norvegicus GN=Foxm1 PE=2 SV=2
ENSDART00000135643	0.00310223	up	--	--	Molecular Function: G-protein coupled receptor activity (GO:0004930);; Biological Process: G-protein coupled receptor signaling pathway (GO:0007186);; Cellular Component: integral component of membrane (GO:0016021);;	K05051|0.0|dre:100148948|Taar9 protein-like	Trace amine-associated receptor 6 OS=Rattus norvegicus GN=Taar6 PE=3 SV=1
ENSDART00000126322	0.00310223	up	--	--	--	--	Mucin-2 OS=Homo sapiens GN=MUC2 PE=1 SV=2
ENSDART00000035827	0.00310223	up	[K]	Transcription	Molecular Function: translation initiation factor activity (GO:0003743);; Cellular Component: nucleus (GO:0005634);; Biological Process: DNA-templated transcription, initiation (GO:0006352);; Biological Process: translational initiation (GO:0006413);; Molecular Function: zinc ion binding (GO:0008270);; Molecular Function: TBP-class protein binding (GO:0017025);; Biological Process: regulation of …	--	Transcription factor IIIB 90 kDa subunit OS=Mus musculus GN=Brf1 PE=1 SV=1
ENSDART00000019819	0.00310223	up	--	--	Biological Process: multicellular organismal development (GO:0007275);;	K10367|0.0|dre:561077|fmn1, si:dkey-81b15.10	Formin OS=Gallus gallus GN=LD PE=2 SV=1
ENSDART00000044294	2.16898e-16	up	--	--	--	--	Protein furry homolog OS=Homo sapiens GN=FRY PE=1 SV=1
ENSDART00000090634	0.00107309	up	[Z]	Cytoskeleton	Molecular Function: microtubule motor activity (GO:0003777);; Molecular Function: ATP binding (GO:0005524);; Cellular Component: kinesin complex (GO:0005871);; Cellular Component: microtubule (GO:0005874);; Biological Process: microtubule-based movement (GO:0007018);; Molecular Function: microtubule binding (GO:0008017);; Biological Process: mRNA transport (GO:0051028);;	K10396|0.0|dre:799274|kinesin family member 5C-like	Kinesin heavy chain isoform 5A OS=Homo sapiens GN=KIF5A PE=1 SV=2
ENSDART00000139963	2.16898e-16	up	[G]	Carbohydrate transport and metabolism	--	K00963|0.0|dre:334420|ugp2b, Ugp2, fi53h10, wu:fi53h10, zgc:85662	UTP--glucose-1-phosphate uridylyltransferase OS=Homo sapiens GN=UGP2 PE=1 SV=5
ENSDART00000131417	2.16898e-16	up	[G]	Carbohydrate transport and metabolism	Biological Process: metabolic process (GO:0008152);; Molecular Function: nucleotidyltransferase activity (GO:0016779);;	K00963|1e-119|dre:334420|ugp2b, Ugp2, fi53h10, wu:fi53h10, zgc:85662	UTP--glucose-1-phosphate uridylyltransferase OS=Homo sapiens GN=UGP2 PE=1 SV=5
ENSDART00000137901	2.16898e-16	up	[R]	General function prediction only	--	--	Nitric oxide-associated protein 1 OS=Mus musculus GN=Noa1 PE=1 SV=1
ENSDART00000136804	0.00310223	up	--	--	--	K10367|0.0|dre:561077|fmn1, si:dkey-81b15.10	Formin OS=Gallus gallus GN=LD PE=2 SV=1
ENSDART00000089919	2.16898e-16	up	--	--	Biological Process: embryonic placenta development (GO:0001892);; Biological Process: regulation of the force of heart contraction (GO:0002026);; Biological Process: heart morphogenesis (GO:0003007);; Molecular Function: calcium:sodium antiporter activity (GO:0005432);; Cellular Component: integral component of plasma membrane (GO:0005887);; Biological Process: cell communication (GO:0007154);; M…	K05849|0.0|dre:797199|slc8a1b, ncx1n	Sodium/calcium exchanger 1 OS=Homo sapiens GN=SLC8A1 PE=1 SV=3
ENSDART00000156945	0.00310223	up	--	--	Molecular Function: G-protein coupled receptor activity (GO:0004930);; Biological Process: G-protein coupled receptor signaling pathway (GO:0007186);; Cellular Component: integral component of membrane (GO:0016021);;	K05051|0.0|dre:100150810|Taar9 protein-like	Trace amine-associated receptor 6 OS=Rattus norvegicus GN=Taar6 PE=3 SV=1
ENSDART00000021950	2.16898e-16	up	[F]	Nucleotide transport and metabolism	Molecular Function: formate-tetrahydrofolate ligase activity (GO:0004329);; Molecular Function: methenyltetrahydrofolate cyclohydrolase activity (GO:0004477);; Molecular Function: methylenetetrahydrofolate dehydrogenase (NADP+) activity (GO:0004488);; Molecular Function: ATP binding (GO:0005524);; Cellular Component: mitochondrion (GO:0005739);; Cellular Component: cytosol (GO:0005829);; Biologic…	K00288|0.0|dre:260441|mthfd1, cb325, zgc:55597	C-1-tetrahydrofolate synthase, cytoplasmic OS=Homo sapiens GN=MTHFD1 PE=1 SV=3
ENSDART00000000804	2.16898e-16	up	--	--	Molecular Function: calcium:sodium antiporter activity (GO:0005432);; Biological Process: cell communication (GO:0007154);; Cellular Component: integral component of membrane (GO:0016021);; Biological Process: sodium ion transmembrane transport (GO:0035725);; Biological Process: calcium ion transmembrane transport (GO:0070588);;	K05849|0.0|dre:797199|slc8a1b, ncx1n	Sodium/calcium exchanger 1 OS=Homo sapiens GN=SLC8A1 PE=1 SV=3
ENSDART00000152509	0.00310223	up	--	--	--	--	Mucin-2 OS=Homo sapiens GN=MUC2 PE=1 SV=2
ENSDART00000143126	2.16898e-16	up	--	--	--	--	--
ENSDART00000113332	2.16898e-16	up	--	--	Molecular Function: nucleotide binding (GO:0000166);; Biological Process: sensory perception (GO:0007600);; Biological Process: cranial nerve development (GO:0021545);; Cellular Component: extracellular matrix (GO:0031012);; Molecular Function: anion binding (GO:0043168);;	--	Neuron navigator 2 OS=Homo sapiens GN=NAV2 PE=1 SV=3
ENSDART00000100327	0.00310223	up	--	--	Biological Process: axonogenesis involved in innervation (GO:0060385);;	--	Neuronal pentraxin-1 OS=Mus musculus GN=Nptx1 PE=2 SV=1
ENSDART00000145931	0.00310223	up	[G]	Carbohydrate transport and metabolism	Biological Process: metabolic process (GO:0008152);; Molecular Function: hydrolase activity, acting on glycosyl bonds (GO:0016798);;	K01229|0.0|dre:796436|si:dkey-79p17.2	Lactase-phlorizin hydrolase OS=Homo sapiens GN=LCT PE=1 SV=3
ENSDART00000099156	0.00310223	up	--	--	Molecular Function: G-protein coupled receptor activity (GO:0004930);; Biological Process: G-protein coupled receptor signaling pathway (GO:0007186);; Cellular Component: integral component of membrane (GO:0016021);;	K05051|0.0|dre:100149665|hypothetical LOC100149665	Trace amine-associated receptor 6 OS=Rattus norvegicus GN=Taar6 PE=3 SV=1
ENSDART00000056420	2.16898e-16	up	[H]	Coenzyme transport and metabolism	Biological Process: response to hypoxia (GO:0001666);; Molecular Function: 5-aminolevulinate synthase activity (GO:0003870);; Cellular Component: mitochondrial inner membrane (GO:0005743);; Cellular Component: mitochondrial matrix (GO:0005759);; Cellular Component: cytosol (GO:0005829);; Biological Process: protoporphyrinogen IX biosynthetic process (GO:0006782);; Molecular Function: pyridoxal ph…	K00643|0.0|dre:64607|alas2, alas-e, cb1063, sau, sauternes	5-aminolevulinate synthase, erythroid-specific, mitochondrial OS=Danio rerio GN=alas2 PE=2 SV=1
ENSDART00000110415	0.00785269	up	--	--	--	--	SH3 domain-binding protein 1 OS=Homo sapiens GN=SH3BP1 PE=1 SV=3
ENSDART00000157024	0.00310223	up	[R]	General function prediction only	Biological Process: sprouting angiogenesis (GO:0002040);; Molecular Function: single-stranded RNA binding (GO:0003727);; Cellular Component: nucleoplasm (GO:0005654);; Cellular Component: nucleolus (GO:0005730);; Biological Process: regulation of transcription, DNA-templated (GO:0006355);; Biological Process: phagocytosis (GO:0006909);; Molecular Function: methyltransferase activity (GO:0008168);…	--	Methyltransferase-like protein 23 OS=Xenopus laevis GN=mettl23 PE=2 SV=1
ENSDART00000151929	2.16898e-16	up	--	--	Biological Process: embryonic placenta development (GO:0001892);; Biological Process: regulation of the force of heart contraction (GO:0002026);; Biological Process: heart morphogenesis (GO:0003007);; Molecular Function: calcium:sodium antiporter activity (GO:0005432);; Cellular Component: integral component of plasma membrane (GO:0005887);; Biological Process: cell communication (GO:0007154);; M…	K05849|0.0|dre:797199|slc8a1b, ncx1n	Sodium/calcium exchanger 1 OS=Homo sapiens GN=SLC8A1 PE=1 SV=3
ENSDART00000005877	0.00310223	up	[E]	Amino acid transport and metabolism	Molecular Function: metallocarboxypeptidase activity (GO:0004181);; Biological Process: proteolysis (GO:0006508);; Molecular Function: zinc ion binding (GO:0008270);;	--	Carboxypeptidase A1 OS=Mus musculus GN=Cpa1 PE=2 SV=1

## Sheet: Table S7
Table S7 Function classfication of targeted genes of differential expressed miRNAs with KEGG pathway database
#Pathway	ko_ID	Unigene	gene	Unigene_all	gene_all
Glycine, serine and threonine metabolism	ko00260	1	11	17	782	ENSDART00000056420
ABC transporters	ko02010	2	8	17	782	ENSDART00000090743;ENSDART00000141554
One carbon pool by folate	ko00670	1	2	17	782	ENSDART00000021950
Pentose and glucuronate interconversions	ko00040	3	6	17	782	ENSDART00000131417;ENSDART00000139963;ENSDART00000140467
Galactose metabolism	ko00052	4	8	17	782	ENSDART00000131417;ENSDART00000139963;ENSDART00000140467;ENSDART00000145931
Lysosome	ko04142	2	21	17	782	ENSDART00000090743;ENSDART00000141554
Starch and sucrose metabolism	ko00500	3	8	17	782	ENSDART00000131417;ENSDART00000139963;ENSDART00000140467
Neuroactive ligand-receptor interaction	ko04080	5	36	17	782	ENSDART00000099156;ENSDART00000135643;ENSDART00000150415;ENSDART00000150818;ENSDART00000156945
Amino sugar and nucleotide sugar metabolism	ko00520	3	4	17	782	ENSDART00000131417;ENSDART00000139963;ENSDART00000140467
Calcium signaling pathway	ko04020	4	31	17	782	ENSDART00000000804;ENSDART00000089919;ENSDART00000128875;ENSDART00000151929
Porphyrin and chlorophyll metabolism	ko00860	1	12	17	782	ENSDART00000056420
